# Supplementary material for: Community Involvement in Onchocerciasis Post-elimination Surveillance in Bududa District, Eastern Uganda: A cross-sectional study
Source: PLoS Negl Trop Dis. 2024 Jul 16;18(7):e0012270. doi: 10.1371/journal.pntd.0012270 (PMC11251607; doi:10.1371/journal.pntd.0012270)
Supplement: S1 Data — (XLSX) [file pntd.0012270.s001.xlsx]

## Sheet: Sheet1
I	Gishu	M	N	O	Yes	Q	married	Catholic	T	U	secondaryLowerS1S4	W	X	Y	Z	No	AB	AC	AD	AE	AF	AG	AH	AI	AJ	AK	AL	AM	AN	None	AP	AQ	AR	AS	AT	Years	AV	AW	AX	AY	AZ	BA	BB	BC	BD	BE	BF	Idontrecall	BH
1	Gishu	1	8	M	Yes	51	married	Protestant		Yes	Primary Upper(P4-7)	Yes	51	1	1	No	No	No										No		Nil	3	No		No					No	99	2					3	3	I don't recall
3	Gishu	1	6	F	Yes	69	Seperated	Protestant		No	Others	No	69	17	1	No	No	No									NA	No		Did not refer		Yes	1	Yes	2	Years	Yes	5	No	99	2					3	3	NA	we see pictures only
1	Gishu	1	8	M	Yes	52	married	Others		No	99	No		99		No	No	No										No		None		Yes	1	Yes	2	Years	Yes	1 5	No	99	2					2	1	I don't recall
1	Gishu	1	8	F	No	58	married	Protestant		Yes	secondary Lower (S1 – S4)	No	35	99		No	No	No										No				Yes	2	No					No	99	2
1	Gishu	1	10	F	No	50	married	Catholic		Yes	Primary Lower(P1-3)	Yes	50	99	1	Yes	No	No										No		NA		No		No					No	99	2
1	Gishu	1	12	F	No	52	married	Born again		Yes	secondary Lower (S1 – S4)	No	31	99	1	No	No	No										No		None		Yes	1	Yes	2	Years	Yes	1 5	No	99	2					3	3	Not sure
1	Gishu	1	3	M	Yes	32	married	Born again		Yes	secondary Lower (S1 – S4)	Yes	32	9	1	No	No	No										No		Non		Yes	1	Yes	2	Years	Yes	1 5	No	99	2					2	1	I don't recall
1	Gishu	1	5	F	No	33	married	Protestant		Yes	Primary Upper(P4-7)	No	13	8	1	No	No	No										No		None	3	Yes	2	No					No	99	2					4	3	I don't recall
1	Gishu	1	9	F	No	42	married	Catholic		Yes	Primary Lower(P1-3)	Yes	42	99	1	No	No	No										No				Yes	1	Yes	2	Years	Yes	1	No	99	2
1	Gishu	1	7	F	Yes	50	married	Catholic		Yes	Primary Lower(P1-3)	No	25	15	1	No	No	No										No		Nil	3	No		Yes	1	Years	Yes	5	No	99	2					4	3	I don't recall
1	Gishu	1	5	M	Yes	60	married	Protestant		Yes	secondary Lower (S1 – S4)	Yes	60	99	1	No	No	No										No				Yes	1	Yes	2	Years	Yes	1	No	99	2
1	Gishu	1	5	F	Yes	20	married	Catholic		Yes	Primary Lower(P1-3)	No	4	99	1	No	No	No										No		None	3	No		No					No	99	2					3	3	I don't recall
1	Gishu	1	10	F	Yes	54	married	Catholic		Yes	Primary Lower(P1-3)	No	35	15	1	No	No	No										No		Nil	3	No		No					No	99	2					4	3	I don't recall
1	Gishu	1	12	F	Yes	51	married	Others		No	99	No	30	16	1	No	No	No										No		Nil	3	No		No					No	99	2					4	3	I don't recall
3	Gishu	1	9	M	Yes	60	married	Protestant		Yes	99	No	60	16	10	No	No	No										No		Nil	3	Yes	1	No					No	99	2					4	3	I don't recall
1	Gishu	1	2	F	Yes	68	Widowed	Others		No	99	No	43	99	10	No	No	No										Yes	1 3	None	3	Yes	1	Yes	1	Days	Yes	1 5	No	99	2					3	1	2006
1	Gishu	1	7	F	Yes	75	Widowed	Muslim		No	Others	Yes	75	99	1	No	Yes	Yes	2	0	1	0	0	0	0	0		Yes	3 4		3	No		No					No	99	2					4	1	I don't recall
1	Gishu	1	2	M	Yes	81	married	Protestant		Yes	Primary Lower(P1-3)	Yes	81	99	1	No	No	No										No				No		Yes	2	Years	No		No	99	2
1	Gishu	1	9	F	No	42	married	Catholic		Yes	Primary Upper(P4-7)	Yes	42	99	1	Yes	No	No										No				Yes	1	Yes	2	Years	Yes	5	No	99	2
3	Gishu	1	8	M	Yes	62	married	Protestant		Yes	Primary Upper(P4-7)	Yes	62	99	1	No	No	No										No		None		Yes	1	Yes	2	Years	Yes	1 5	No	99	2					3	1	I don't recall
1	Gishu	1	6	F	Yes	20	married	Catholic		Yes	Primary Lower(P1-3)	No	4	99	1	No	No	No										No		None	3	No		No					No	99	2					3	3	I don't recall
1	Gishu	1	5	M	Yes	58	married	Protestant		Yes	Primary Upper(P4-7)	Yes	58	17	1	No	No	No										No		0	3	Yes	1	Yes	2	Years	Yes	2 1	No	99	2					2	1	2000s
1	Mugisu	1	6	M	Yes	45	married	Protestant		Yes	Primary Upper(P4-7)	Yes		8 9	1	No	No	No										No				Yes	1	Yes	2	Years	No		No	99	2
1	Gishu	1	7	F	No	36	married	Born again		Yes	Primary Upper(P4-7)	No	19	9	4	No	No	No										No				Yes	2	No					No	99	2
1	Gishu	1	10	F	No	51	married	Catholic		Yes	secondary Lower (S1 – S4)	No	50	99	1	No	No	No										No				Yes	1	Yes	2	Years	Yes	5 1	No	99	2
1	Mugisu	1	8	F	No	51	Widowed	Catholic		Yes	Primary Lower(P1-3)	Yes	32	7 8 9	1	No	No	No										No				Yes	1	Yes	2	Years	Yes	1 3	No	99	2					2	1	I don't recall
1	Gishu	1	1	F	Yes	60	Widowed	Catholic		No	99	Yes	33	99	1	No	No	No									NA	No		NA		Yes	1	Yes	2	Years	Yes		No	99	2
1	Gishu	1	4	M	Yes	32	married	Protestant		Yes	Primary Upper(P4-7)	Yes	32	99	1	No	No	No										No		None	3	Yes	2	No					No	99	2					3	1	I don't recall
1	Gishu	1	12	F	No	49	married	Born again		Yes	Primary Upper(P4-7)	Yes	49	99	1	No	No	No										No				No		Yes	2	Years	Yes	1	No	99	2
3	Gishu	1	8	M	Yes	66	married	Catholic		Yes	secondary Lower (S1 – S4)	Yes	66	8	1	No	No	No										No		None		Yes	1	Yes	2	Years	Yes	5 1	No	99	2
1	Gishu	1	3	M	Yes	20	married	Born again		Yes	Primary Upper(P4-7)	Yes	20	99	1	No	No	No										No				Yes	2	No					No	99	2
1	Gishu	1	2	M	Yes	86	Widowed	Catholic		Yes	Primary Lower(P1-3)	Yes	86	99	1	No	No	No										No				Yes	1	Yes	2	Years	No		No	99	2					4	1	I don't recall
1	Gishu		6	F	No	24	married	Born again		Yes	Primary Upper(P4-7)	Yes	7	17	1	No	No	No										No		0	3	Yes	2	Yes	2	Years	No		No	99	2					3	1	NA	NA
1	Gishu	1	10	F	Yes	35	married	Protestant		Yes	Primary Upper(P4-7)	No	14	9	1	No	No	No										No		Nil	3	No		No					No	99	2					3	3	I don't recall
1	Gishu	1	5	F	No	52	married	Protestant		Yes	Primary Upper(P4-7)	Yes	52	99	1	Yes	No	No										No		NA		Yes	1	Yes	2	Years	No		No	99	2					4	1	I don't recall
1	Gishu	1	5	F	No	40	married	Protestant		Yes	99	No	40	99		No	No	No										No		NA		Yes	1	Yes	2	Years	Yes	1	No	99	2					2	3	15 years
1	Gishu	1	8	M	Yes	65	married	Catholic		Yes	Primary Lower(P1-3)	Yes	65	99	1	No	No	No										No				Yes	2	Yes	2	Years	No		No	99	2
1	Gishu		5	F	Yes	61	Widowed	Catholic		Yes	Primary Lower(P1-3)	Yes	61	99	11	No	No	No										No		None	3	Yes	1	Yes	2	Years	Yes	5 1	No	99	2					2	1	2006
1	Gishu	1	5	M	Yes	26	married	Others		No	99	No		99		No	No	No										No		None		Yes	1	Yes	2	Years	Yes	1 5	No	99	2					2	1	I don't recall
1	Gishu	1	6	F	No	32	married	Protestant		Yes	Primary Upper(P4-7)	No	20	99	1	No	No	No										No			3	Yes	2	Yes	2	Years	No		No	99	2
3	Gishu	1	8	F	No	41	married	Protestant		Yes	Primary Upper(P4-7)	Yes	23	99	11	No	No	No									NA	No		NA		Yes	1	Yes	2	Years	No		No	99	2					2	1	NA	NA
1	Gishu	1	10	M	Yes	46	married	Catholic		Yes	Primary Upper(P4-7)	Yes	46	9	1	No	No	No										No		None		Yes	1	Yes	2	Years	Yes	5 1	No	99	2					3	1	I don't recall
1	Gishu	1	7	M	Yes	31	married	Catholic		Yes	Primary Upper(P4-7)	Yes	31	99	1	No	No	No										No		None		Yes	1	Yes	2	Years	Yes	1 5	No	99	2					2	1	I don't recall
1	Gishu	1	3	M	Yes	63	married	Catholic		Yes	Primary Upper(P4-7)	Yes	63	99	1	No	No	No										No		None		Yes	1	Yes	2	Years	Yes	1 5	No	99	2					3	1	I don't recall
1	Gishu	1	8	F	No	29	married	Protestant		Yes	Primary Upper(P4-7)	No	13	99	1	No	No	No										No		None		Yes	1	Yes	2	Years	Yes	1 5	No	99	2					3	1	I don't recall
1	Gishu	1	10	M	Yes	58	married	Catholic		Yes	Primary Lower(P1-3)	Yes	58	99	1	No	No	No										No				Yes	2	Yes	2	Years	No		No	99	2
1	Gishu	1	8	F	Yes	49	married	Others		No	99	No		99		No	No	No										No		Nil	2	No		No					No	99	2					4	1	I don't recall
1	Gishu	1	6	F	No	74	married	Protestant		No	Primary Lower(P1-3)	No	30	99	1	Yes	No	No										No		None		Yes	1	Yes	2	Years	Yes	1 5	No	99	2					2	1	2015
1	Gishu	1	6	F	No	75	married	Protestant		No	99	No	60	16	1	No	No	No										No		None	3	Yes	1	No					No	99	2					3	1	I don't recall
1	Gishu	1	4	F	No	66	married	Catholic		Yes	Primary Upper(P4-7)	Yes	31	99	1	No	No	No										No		0		No		Yes	2	Years	Yes	1	No	99	2					3	3	She doesn't remember	Never seen any
3	Gishu	1	5	F	Yes	79	Widowed	Catholic		Yes	Primary Lower(P1-3)	Yes	79	99	1	No	No	No										No		None		Yes	1	Yes	2	Years	Yes	1 5	No	99	2					3	1	I don't recall
1	Gishu	1	1	M	Yes	29	Single	Catholic		Yes	secondary Lower (S1 – S4)	Yes	29	99	1	No	No	No										No				Yes	2	Yes	2	Years	No		No	99	2
3	Gishu	1	6	M	Yes	56	married	Protestant		No	99	Yes	56	6	10	Yes	Yes	Yes	4	0	0	0	1	0	0	0		Yes	3 6	Nil	3	Yes	1	Yes	1	Days	Yes	1	Yes	99	1			2	2	3	3	I don't recall
1	Gishu	1	6	F	No	39	married	Catholic		Yes	secondary Lower (S1 – S4)	No	18	99	1	Yes	No	No										No		No		Yes	1	Yes	2	Years	Yes	1	No	99	2
3	Gishu	1	8	M	Yes	37	married	Protestant		Yes	Primary Upper(P4-7)	No	37	11	1	No	No	No										No		None		Yes	1	Yes	2	Years	Yes	5 1	No	99	2					3	1	I don't recall
1	Gishu	1	6	F	Yes	65	married	Catholic		Yes	Primary Upper(P4-7)	No	49	17 9	1	No	No	No										No		0	3	Yes	1	Yes	2	Years	Yes	2	No	99	2					2	1	1990s(can't remember the exact year)	Just heard during health education
1	Gishu	1	8	M	Yes	57	married	Born again		Yes	Technical/vocational Cert	No		99		No	No	No										No		None		Yes	1	Yes	2	Years	Yes	1 5	No	99	2					3	1	I don't recall
1	Gishu	1	11	M	Yes	51	married	Protestant		Yes	Primary Upper(P4-7)	Yes	51	5	1	Yes	No	Yes	3	0	0	1	0	0	0	0		Yes	3	None	3	Yes	1	Yes	2	Years	Yes	1 5	No	99	2					3	3	I don't recall
1	Gishu	1	7	F	Yes	61	Widowed	Catholic		No	99	No	34	15	1	No	No	No										No		Nil	3	No		No					No	99	2					4	1	I don't recall
1		1	8	F	Yes	49	married	Protestant		Yes	Primary Lower(P1-3)	No	21	9	1	No	No	No										No		Nil	2	No		No					No	99	2					4	3	I don't recall
1	Gishu	1	7	F	No	42	married	Protestant		Yes	Primary Upper(P4-7)	No	10	99		No	No	No										No		None	3	Yes	1	Yes	2	Years	Yes	1 5	No	99	2					3	3	I don't recall	Not sure
1	Gishu	1	6	F	No	36	married	Catholic		Yes	secondary Lower (S1 – S4)	Yes	30	99	1	Yes	No	No										No				No		No					No	99	2
1	Gishu	1	8	F	No	55	married	Born again		Yes	Primary Lower(P1-3)	Yes	55	99	1	No	No	No										Yes	1 3			Yes	1	Yes	2	Years	Yes	5 1	No	99	2
1	Gishu	1	3	M	Yes	26	married	Catholic		Yes	Primary Upper(P4-7)	Yes	26	99	1	No	No	No										No		None		Yes	1	Yes	2	Years	Yes	1 5	No	99	2					3	1	I don't recall
1	Mugisu	1	6	F	Yes	66	Widowed	Protestant		Yes	Primary Upper(P4-7)	No	36	4 10	4	No	No	No										No				Yes	1	Yes	2	Years	Yes	1 5	No	99	2					3	1	I don't recall
1	Gishu	1	6	F	Yes	55	married	Others	Church of God	Yes	Primary Upper(P4-7)	No	39	99	1	Yes	No	No										No		Nil	3	No		No					No	99	2					2	1	I don't recall
1	Gishu	1	1	F	Yes	82	Widowed	Catholic		Yes	Primary Lower(P1-3)	Yes	82	17	1	Yes	No	No										No				Yes	1	Yes	1	Years	No		No	99	2
1	Gishu	1	15	F	No	49	married	Protestant		Yes	Primary Upper(P4-7)	No	29	99	1	No	No	No										No				No		No					No	99	2
1	Gishu	1	8	F	No	41	married	Protestant		Yes	Primary Upper(P4-7)	No	21	9	10	No	No	No										No		None	3	Yes	1	Yes	2	Years	Yes	5 1	No	99	2					3	1	I don't recall
1	Gishu	1	2	M	Yes	55	married	Catholic		No	99	Yes	55	15	1	No	No	No										No		Nil	3	No		No					No	99	2					2	3	I don't recall
3	Gishu	1	2	M	Yes	59	married	Protestant		Yes	Primary Upper(P4-7)	Yes	50	17	1	No	No	No									NA	No		NA		Yes	1	Yes	2	Years	Yes	5	No	99	2					4	3	NA	NA
3	Gishu	1	4	F	Yes	79	Widowed	Catholic		No	99	No	59	99	1	No	No	No										No		None		Yes	1	Yes	2	Years	Yes	1 5	No	99	2					3	1	.
1	Gishu	1	10	F	No	61	Seperated	Born again		Yes	Primary Upper(P4-7)	No	37	16	1	No	No	No										No		0	3	Yes	2	Yes	2	Years	Yes	1 5	No	99	2					3	3	Can't remember the year	She just heard
1	. mugisu	1	6	F	Yes	51	Seperated	Catholic	39	Yes	Primary Upper(P4-7)	Yes		9	4	No	No	No										No				Yes	1	No					No	99	2						1	I don't recall
1	Gishu	1	6	F	Yes	60	married	Muslim		Yes	Primary Lower(P1-3)	Yes	60	16	1	No	No	No										No		Nil	3	No		No					No	99	2					4	3	I don't recall
1	Gishu	1	5	F	No	70	married	Protestant		Yes	Primary Lower(P1-3)	Yes	70	1	1	No	No	No										No		0	3	No		Yes	2	Years	Yes	1 5	No	99	2					2	3	Can't remember the year	At their homes, but just heard
1	Gishu	1	6	F	No	50	married	Born again		No	99	No	32	99	11	No	No	No									Just a house wife	No		0		Yes	1	Yes	2	Years	Yes	2 5	No	99	2					2	1	1990s	Never seen but has heard about the disease during health education
1	Gishu	1	6	F	No	20	Single	Catholic		Yes	Primary Lower(P1-3)	Yes	17	99	1	No	No	No										No		None	3	No		No					No	99	2					3	3	I don't recall
1	Gishu	1	2	M	Yes	54	Seperated	Protestant		Yes	Primary Upper(P4-7)	Yes	54	15	10	No	Yes	Yes	2	0	1	0	0	0	0	0		No			3	Yes	2	No					No	99	2						3	I don't recall
1	Gishu	1	13	F	No	42	married	Born again		Yes	Primary Upper(P4-7)	Yes	42	99	1	No	No	No										No			3	Yes	2	Yes	2	Years	No		No	99	2
1	Gishu	1	3	M	Yes	77	married	Catholic		Yes	Primary Upper(P4-7)	Yes	77	99	1	No	No	No										No				Yes	2	Yes	2	Years	No		No	99	2
1	Gishu	1	9	F	No	35	married	Born again		Yes	secondary Lower (S1 – S4)	Yes	35	99	1	No	No	No										No		NA		Yes	1	Yes	2	Years	Yes	5	No	99	2
1	Gishu	1	7	M	Yes	65	married	Catholic		Yes	Primary Lower(P1-3)	Yes	65	15	1	No	No	No										No		Nil	2	No		No					No	99	2					4	3	I don't recall
1	Mugisu	1	4	M	Yes	62	Widowed	Catholic		Yes	Primary Lower(P1-3)	Yes		9 4 3 6	7	No	Yes	No										Yes	1 3		2	Yes	2	No					No	99	2					3	1	I don't recall
1	Gishu	1	6	F	No	75	Widowed	Born again		Yes	Primary Lower(P1-3)	Yes	75	99	1	No	No	No										No				Yes	1	Yes	2	Years	Yes	1	No	99	2
1	Gishu	1	7	M	Yes	70	married	Protestant		Yes	secondary Lower (S1 – S4)	Yes	70	15	1	No	No	No										No		Nil	3	No		No					No	99	2					3	3	I don't recall
3	Gishu	1	5	F	Yes	89	Widowed	Muslim		No	99	No	69	99	1	No	No	No										No		Nil	3	No		No					No	99	2					4	3	I don't recall
1	Gishu	1	6	F	No	58	married	Born again		Yes	Primary Upper(P4-7)	No	40	6 12 16	1	No	No	No										No		None	3	Yes	2	No					No	99	2					3	1	I don't recall
1	Gishu	1	5	F	No	33	married	Born again		No	Others	Yes	30	17	1	No	No	No										No				Yes	2	Yes	2	Years	No		No	99	2					3	3	I don't recall	Not seen
1	Gishu	1	3	M	Yes	79	married	Catholic		No	99	Yes	79	99	1	No	No	No										No				No		Yes	2	Years	No		No	99	2
3	Gishu	1	12	M	Yes	64	married	Muslim		Yes	Diploma	Yes	64	16 6	2	No	No	No										No		None		Yes	1	Yes	2	Years	Yes	5 1	No	99	2					3	1	I don't recall
1		1	8	M	Yes	48	married	Protestant		Yes	Primary Upper(P4-7)	Yes	48	99	1	Yes	No	No										No		NA		No		Yes	2	Years	Yes	5	No	99	2
1	Gishu	1	8	F	Yes	48	married	Catholic		Yes	Primary Upper(P4-7)	No	30	99	1	No	No	No										No				Yes	2	Yes	2	Years	No		No	99	2
3	Gishu	1	7	M	Yes	34	married	Protestant		Yes	Technical/vocational Cert	Yes	34	6	1	No	No	No										No		None		Yes	1	Yes	2	Years	Yes	1 5	No	99	2					3	1	I don't recall
1	Gishu	1	10	M	Yes	57	married	Born again		Yes	secondary Lower (S1 – S4)	Yes	57	7 8 9 10 11 16	1	No	No	No										No		None		Yes	1	Yes	2	Years	Yes	1 5	No	99	2					3	1	I don't recall
1	Gishu	1	10	M	Yes	63	married	Catholic		Yes	Primary Upper(P4-7)	Yes	63	99	1	No	No	No										No				Yes	2	Yes	2	Years	No		No	99	2
1	Gishu	1	10	F	Yes	51	married	Protestant		Yes	Primary Lower(P1-3)	No	23	3	1	No	No	No										No		Nil
	3	Yes	1	Yes	1	Years	Yes	5	No	99	1			1	2	4	3	I don't recall		6		No			2	Yes	1 3 4	4		99	99	No			1 2 4	3	3	2	99	No			3
3	Gishu	1	15	M	Yes	61	married	Muslim		Yes	Primary Upper(P4-7)	Yes	61	9 7 4 15	1	Yes	No	No										No		Nil	2	No		No					No	99	2					3	3	I don't recall
1	Gishu	1	7	F	Yes	36	married	Born again		Yes	Primary Upper(P4-7)	No	16	4	10	No	No	No										No		Nil	3	No		No					No	99	2					4	3	I don't recall
1	Mugisu	1	8	F	Yes	51	Widowed	Catholic		Yes	Primary Lower(P1-3)	Yes		16	7	No	No	No										No				Yes	1	Yes	2	Years	Yes	1	No	99	2					3	1	I don't recall
3	Gishu	1	6	F	Yes	35	married	Protestant		Yes	Primary Upper(P4-7)	No	15	16	1	Yes	No	No										Yes	1 3 6	0	3	Yes	1	Yes	2	Months	Yes	1	No	99	2					4	3	I don't recall
1		1	4	M	Yes	52	married	Catholic		Yes	Primary Upper(P4-7)	Yes	52	17	1	Yes	No	No										No		NA		Yes	1	Yes	2	Years	Yes	1	No	99	2
3	Gishu	1	5	M	Yes	34	married	Protestant		Yes	Primary Upper(P4-7)	Yes	34	8	1	No	No	No										No		None		Yes	1	Yes	2	Years	Yes	1 5	No	99	2					3	1	I don't recall
3	Gishu	1	5	F	Yes	56	married	Protestant		Yes	Primary Lower(P1-3)	Yes	56	16	1	Yes	No	No										No		NA	1	Yes	1	Yes	1	Years	Yes	5	No	99	2					3	3	NA
1	Gishu	1	9	F	No	58	married	Born again		Yes	secondary Lower (S1 – S4)	No	35	99	1	Yes	No	No										No		None	3	Yes	1	Yes	2	Years	Yes	1 5	No	99	2					2	3	I don't recall
1	Gishu	1	5	F	No	26	married	Protestant		Yes	Primary Upper(P4-7)	Yes	26	99	1	No	No	No										No				Yes	2	No					No	99	2
1	Mugisu	1	6	M	Yes	49	married	Protestant		Yes	Primary Upper(P4-7)	Yes		8	1	No	No	No										Yes	1 3			Yes	1	No					No	99	2						1	I don't recall
1	Gishu	1	7	F	No	32	married	Protestant		Yes	secondary Lower (S1 – S4)	No	7	99	1	No	No	No									.	No		None	3	Yes	1	Yes	2	Years	Yes	1 5	No	99	2					2	1	I don't recall
3	Gishu	1	3	M	Yes	80	married	Muslim		Yes	secondary Lower (S1 – S4)	Yes	80	8	1	No	No	No										No		None		Yes	1	Yes	2	Years	Yes	5 1	No	99	2					3	1	I don't recall
1	Gishu	1	12	F	No	40	married	Protestant		Yes	Primary Upper(P4-7)	No	20	99	1	Yes	No	Yes	2	0	1	0	0	0	0	0		No		None		Yes	1	Yes	2	Years	Yes	1 5	No	99	2					2	3	2006
1	Gishu	1	5	M	No	50	married	Catholic		Yes	secondary Lower (S1 – S4)	No	30	99	1	Yes	No	No										No				Yes	1	Yes	2	Years	Yes	1	No	99	2					4	1	14years back
1	Gishu	1	7	F	No	30	married	Protestant		Yes	Primary Upper(P4-7)	No	13	99	1	No	No	No										No		None		Yes	1	Yes	2	Years	Yes	1 5	No	99	2					3	1	I don't recall
1		1	9	F	No	39	married	Protestant		Yes	Primary Upper(P4-7)	No	22	1 5	1	Yes	No	No										No				Yes	1	Yes	1	Years	Yes	1	No	99	2					3	2	I don't recall
1	Gishu	1	8	F	No	60	married	Catholic		Yes	Primary Lower(P1-3)	No	40	99	1	No	No	No										No		Non		Yes	1	Yes	2	Years	Yes	1 5	No	99	2					2	1	I don't recall
1	Mugisu	1	6	F	Yes	59	Widowed	Catholic		No	99	Yes	30	7 6 5	1	Yes	No	No										No				Yes	1	Yes	2	Years	Yes	1	No	99	2					3	1	I don't recall
3	Gishu	1	3	F	Yes	75	married	Catholic		Yes	Primary Lower(P1-3)	No	29	99	1	Yes	Yes	No										Yes	1 3	Nil	3	Yes	1	Yes	1	Years	No		No	99	2					4	3	I don't recall
1	Gishu	1	12	M	Yes	61	married	Protestant		Yes	Primary Upper(P4-7)	Yes	61	15	10	Yes	Yes	Yes	2	0	1	0	0	0	0	0		Yes	3	3	3	Yes	1	Yes	2	Years	Yes	5	No	99	2					3	3	6
1	Gishu	1	5	F	Yes	62	Widowed	Protestant		Yes	Primary Lower(P1-3)	Yes	60	99	1	No	No	No										No				Yes	1	Yes	2	Years	Yes	1	No	99	2
1	Gishu	1	5	F	No	54	married	Born again		Yes	Primary Lower(P1-3)	Yes	54	99	1	Yes	No	No										No		NA		Yes	1	Yes	2	Years	No		No	99	2
1	Gishu	1	7	M	Yes	36	married	Catholic		Yes	Primary Lower(P1-3)	Yes	30	9	1	No	No	No										No				Yes	2	Yes	2	Years	Yes	5	No	99	2
1	Gishu	1	11	M	Yes	55	married	Catholic		No	99	Yes	55	99	1	No	No	No										No		0		No		Yes	2	Years	No		No	99	2					2	3	Just heard about it but never seen any	Never seen any
1	Gishu	1	2	F	Yes	68	married	Protestant		No	99	No	57	99	1	No	No	No										No				Yes	2	Yes	2	Years	No		No	99	2					2	1	I don't recall
1	Gishu	1	8	M	Yes	66	married	Catholic		Yes	Primary Upper(P4-7)	Yes	66	9	1	No	No	No										No		Nil	3	No		No					No	99	2					4	3	I don't recall
1	Mugisu	1	6	M	Yes	33	married	Muslim		Yes	Primary Upper(P4-7)	No		13	1	Yes	No	No										No				Yes	1	Yes	1	Years	Yes	1 5	No	99	2					3	1	I don't recall
1	Gishu	1	7	M	Yes	65	married	Catholic		Yes	Degree	Yes	65	8 16	2	No	No	No										No		None		Yes	1	Yes	2	Years	Yes	1 5	No	99	2					3	1	I don't recall
1	Gishu	1	4	M	Yes	77	married	Catholic		Yes	Primary Lower(P1-3)	Yes	77	99	1	No	No	No										No		NA		Yes	1	Yes	2	Years	Yes	1 5	No	99	2
1	Gishu	1	9	M	Yes	52	married	Catholic		Yes	Primary Upper(P4-7)	Yes	52	9 8	1	No	No	No										No		None		Yes	1	Yes	2	Years	Yes	1 5	No	99	2					2	1	I don't recall
1	Gishu	1	11	M	Yes	60	married	Protestant		Yes	Primary Lower(P1-3)	Yes	60	99	1	No	No	No										No		None	3	Yes	1	Yes	2	Years	Yes	1 5	No	99	2					2	1	I don't recall
1	Gishu	1	6	F	Yes	29	married	Protestant		Yes	Primary Upper(P4-7)	No	10	8	1	No	No	No										Yes	4 3	Nil	3	No		No					No	99	2					4	3	I don't recall
1	Gishu	1	8	M	Yes	60	married	Catholic		Yes	Primary Upper(P4-7)	Yes	60	99	1	No	No	No										No				Yes	2	Yes	2	Years	No		No	99	2
1	Gishu	1	5	F	Yes	48	married	Catholic		No	Others	No	20	8	1	No	No	No										No		Nil	3	No		No					No	99	2					4	3	I don't recall
1	Mugisu	1	1	F	No	39	married	Catholic		Yes	secondary Lower (S1 – S4)	No	18	3 6 8	4	No	No	No										No				No		Yes	2	Years	No		No	99	2					3	1	I don't recall
3	Gishu	1	10	F	Yes	60	married	Protestant		Yes	Primary Upper(P4-7)	Yes	60	8	1	No	No	No										Yes	1 3	None		Yes	1	Yes	2	Years	Yes	5 1	No	99	2					3	1	I don't recall
1		1	5	M	Yes	51	married	Catholic		Yes	Primary Upper(P4-7)	Yes		8	1	No	No	No										No				Yes	1	Yes	2	Years	Yes	1 3 2	No	99	2					2	1	I don't recall
1	Gishu	1	3	M	Yes	45	married	Protestant		Yes	Primary Lower(P1-3)	Yes	45	1	1	No	No	No										No		0		No		Yes	2	Years	Yes	1	No	99	2					2	3	2000s	Just heard about it but these people were in their homes
1	Gishu	1	6	M	Yes	75	married	Protestant		Yes	Primary Upper(P4-7)	Yes	75	99	1	No	No	No										No		None		Yes	1	Yes	2	Years	Yes	1 5	No	99	2					2	3	2006	Market
1	Gishu	1	1	M	Yes	77	Widowed	Protestant		Yes	Primary Upper(P4-7)	Yes	77	99	1	No	No	No										No		0		Yes	1	Yes	2	Years	Yes	2 5	No	99	2					2	3	1995	Just heard about the disease but has never seen
1			6	F	Yes	66	Widowed	Protestant		Yes	Primary Upper(P4-7)	No	50	9 10 12	4	No	No	No										Yes	1 3			Yes	1	Yes	2	Years	Yes	1 5	No	99	2					3	1	I don't recall
1	Gishu o	1	3	M	Yes	26	Seperated	Catholic		Yes	Primary Lower(P1-3)	Yes	26	99	1	No	No	No										No		None		Yes	1	Yes	2	Years	Yes	1 5	No	99	2					2	1	2018
1	Gishu	1	10	M	Yes	42	married	Protestant		Yes	Primary Lower(P1-3)	Yes	42	99	1	No	No	No										No				Yes	2	No					No	99	2
1			3	F	No	46	Seperated	Catholic		Yes	Primary Upper(P4-7)	Yes		1 4	1	No	No	No										Yes	1 3	Non		Yes	1	Yes	2	Years	Yes	1 4 5	No	99	2					3	2	I don't recall
1	Gishu	1	7	F	No	65	married	Born again		Yes	secondary Lower (S1 – S4)	Yes	65	99	1	Yes	No	No										No		NA	1	Yes	1	Yes	2	Years	Yes	1	No	99	2
3	Gishu	1	8	M	Yes	39	married	Protestant		Yes	Primary Upper(P4-7)	Yes	39	6	1	No	No	No										Yes	1 3	Nil	3	No		No					No	99	2					4	3	I don't recall
1	Gishu	1	9	F	No	34	married	Born again		Yes	Primary Upper(P4-7)	Yes	34	99	1	Yes	No	No										No				Yes	1	Yes	2	Years	Yes	1	No	99	2
1	Gishu	1	6	F	No	30	married	Muslim		Yes	Primary Upper(P4-7)	No	7	99	1	Yes	No	No										No				Yes	2	Yes	2	Years	No		No	99	2
3		1	3	F	Yes	58	married	Catholic		Yes	Primary Upper(P4-7)	No	40	17	1	Yes	Yes	Yes	4	0	0	0	1	0	0	0		Yes	1 3 6	0	3	Yes	1	Yes	1	Months	Yes	1	Yes	99	1			1	2	2	3	I don't recall
1			5	F	No	51	married	Protestant		No	99	No	20	7	1	Yes	Yes	No										Yes	1 3			Yes	1	Yes	2	Years	Yes	1	No	99	2					2	1	I don't recall
1	Gishu	1	5	M	Yes	74	married	Catholic		Yes	Primary Lower(P1-3)	Yes	74	16	8	No	No	No										No		Non	3	Yes	2	No					No	99	2					4	3	I don't recall
1	Gishu	1	5	M	Yes	46	married	Catholic		No	Primary Upper(P4-7)	Yes	46	99	1	Yes	No	No										No		NA	3	Yes	1	Yes	2	Years	Yes	1	No	99	2					4	1	I don't recall
1	Gishu	1	10	F	Yes	50	married	Protestant		Yes	Higher Secondary (S5 – S6)	Yes	50	16	7	Yes	No	No										No		NA	3	Yes	2	Yes	2	Years	Yes	5	No	99	2
1	Gishu	1	2	F	Yes	85	Widowed	Protestant		Yes	99	Yes	85	99	1	Yes	No	No										No				Yes	1	Yes	2	Years	No		No	99	2
1	Gishu	1	5	F	No	43	married	Protestant		Yes	secondary Lower (S1 – S4)	Yes	20	99	1	Yes	No	No										No				Yes	1	Yes	2	Years	Yes	1	No	99	2
1	Gishu		10	M	Yes	60	married	Catholic		Yes	Primary Upper(P4-7)	Yes	60	99	1	No	No	No									.	No				Yes	2	Yes	2	Years	No		No	99	2
1	Gishu	1	1	F	Yes	75	Widowed	Born again		No	99	Yes	75	99	1	No	No	No										No		NA		Yes	1	Yes	2	Years	Yes	1 5	No	99	2
1	Gishu	1	1	M	Yes	20	Single	Protestant		Yes	Primary Upper(P4-7)	Yes	20	99	1	No	No	No										No		None		Yes	1	Yes	2	Years	Yes	1 5	No	99	2					2	1	I don't recall
1	Gishu	1	7	M	Yes	39	married	Catholic		Yes	Primary Upper(P4-7)	Yes	29	99	1	No	No	No										No		None		Yes	1	Yes	2	Years	Yes	1 5	No	99	2					2	1	I don't recall
1	Gishu	1	3	M	Yes	76	married	Catholic		No	99	Yes	70	99	1	No	No	No									NA	No				Yes	1	Yes	2	Years	Yes	5	No	99	2
1	Gishu	1	6	F	No	30	married	Catholic		Yes	Primary Upper(P4-7)	No	13	99	5	Yes	No	No										No				Yes	1	Yes	2	Years	Yes	1	No	99	2
1	Gishu	1	3	M	Yes	26	Seperated	Catholic		Yes	Primary Upper(P4-7)	Yes	26	99	1	No	No	No										No		None	1	Yes	1	Yes	2	Years	Yes	1 5	No	99	2					3	1	I don't recall
1	Gishu	1	5	M	Yes	52	married	Catholic		Yes	secondary Lower (S1 – S4)	Yes	52	6	1	Yes	No	No										No				Yes	1	Yes	2	Years	Yes	5	No	99	2					2	3	19 years back
1	Gishu	1	10	F	No	45	married	Born again		Yes	Primary Lower(P1-3)	Yes	26	99	1	No	No	No										No		0		Yes	1	Yes	2	Years	Yes	2 5	No	99	2							2000	Never seen but was health educated about the disease
1	Gishu	1	3	F	Yes	65	Widowed	Protestant		No	99	No	40	8	1	No	No	No										No		Nil	3	No		No					No	99	2					4	3	I don't recall
1	Gishu	1	8	F	Yes	37	married	Protestant		Yes	secondary Lower (S1 – S4)	Yes	37	99	1	No	No	No										No		0	3	Yes	1	Yes	2	Years	No		No	99	2					2	3	Can't remember	She has never seen but has heard
1	Gishu	1	12	F	No	35	married	Catholic		Yes	Primary Upper(P4-7)	Yes	35	99	1	No	No	No										No				Yes	2	Yes	2	Years	No		No	99	2
1	Gishu		8	M	Yes	43	married	Catholic		Yes	Primary Upper(P4-7)	Yes	43	99	1	No	No	No										No				Yes	2	Yes	2	Years	No		No	99	2
1	Gishu	1	5	F	Yes	68	Widowed	Catholic		Yes	Primary Lower(P1-3)	Yes	68	99	1	No	No	No										No		NA		Yes	1	Yes	2	Years	Yes	1	No	99	2
1	Mugisu	1	7	M	Yes	52	married	Protestant		Yes	Primary Upper(P4-7)	Yes		8	9	Yes	No	No										No				Yes	2	No					No	99	2					2	1 2	I don't recall
1	Gishu	1	8	M	Yes	80	married	Catholic		Yes	Primary Upper(P4-7)	Yes	80	99	1	No	No	No										No				Yes	2	Yes	2	Years	Yes	1	No	99	2
1	Gishu	1	9	M	Yes	32	married	Protestant		Yes	secondary Lower (S1 – S4)	Yes	32	9 13		No	No	No										No		None		Yes	1	Yes	2	Years	Yes	1 5	No	99	2
1	Mugisu	1	2	M	Yes	73	married	Protestant		Yes	Primary Upper(P4-7)	Yes		8 9 6	1	No	No	Yes	2 4 1	1	1	0	1	0	0	0		Yes	1 3	Non		Yes	1	Yes	2	Years	Yes	1 3	No	99	2					3	1	I don't recall
1	Gishu	1	6	F	No	20	Single	Protestant		Yes	Primary Lower(P1-3)	Yes	15	99	1	No	No	No										No		None	3	No		Yes	2	Years	Yes	5 1	No	99	2					2	1	I don't recall
1	Gishu	1	8	F	Yes	49	married	Catholic		Yes	Primary Upper(P4-7)	No	22	99	10	No	No	No										No		Nil	3	No		No					No	99	2					2	3	I don't recall
1	Gishu	1	6	F	No	27	married	Others	Church of God	Yes	Primary Lower(P1-3)	Yes	10	9		No	No	No										No		Nil	3	No		No					No	99	2					4	3	I don't recall
1	Gishu	1	7	M	Yes	57	married	Others		No	99	No		99		No	No	No										No		Nil	3	Yes	1	No					No	99	2					3	3	I don't recall
1	Gishu	1	20	F	No	40	married	Muslim		Yes	Primary Upper(P4-7)	No	17	99	1	No	No	No										No		None		Yes	2	No					No	99	2					3	1	I don't recall
1	Mugisu	1	1	F	No	40	married	Protestant		Yes	secondary Lower (S1 – S4)	No	22	8 6 9	2	No	No	No										Yes	1 3			Yes	2	Yes	2	Years	Yes	1 5	No	99	2					3	1	I don't recall
1	Mugisu	1	6	M	Yes	45	married	Protestant		Yes	Primary Upper(P4-7)	Yes		7 8	1	No	No	No										No				Yes	2	No					No	99	2					3	1	I don't recall
1	Gishu	1	7	M	Yes	38	married	Protestant		Yes	Primary Lower(P1-3)	Yes	38	99	1	No	No	No										No		None		Yes	1	Yes	2	Years	Yes	1 5	No	99	2					2	1	I don't recall
1	Gishu	1	8	F	Yes	41	married	Protestant		Yes	Primary Upper(P4-7)	No	23	99	1	No	No	No										No		Nil	3	No		No					No	99	2					4	3	I don't recall
1	Bishuba	1	6	M	Yes	64	married	Protestant		Yes	Primary Upper(P4-7)	Yes	64	99	10	No	No	No										No		Nil	3	No		No					No	99	2					2	3	I don't recall
1	Musamia	1	3	F	Yes	80	Widowed	Born again		Yes	Primary Lower(P1-3)	No	80	99	1	Yes	No	No										No		NA		Yes	1	Yes	2	Years	Yes	1 5	No	99	2					3	1	20 years
1	Gishu	1	4	F	Yes	55	married	Protestant		Yes	Primary Lower(P1-3)	No	38	99	1	No	No	No										No		None	3	Yes	1	Yes	2	Years	Yes	1 5	No	99	2					2	3	2006
3	Gishu	1	5	M	Yes	26	married	Protestant		Yes	Primary Upper(P4-7)	Yes	26	99	1	No	No	No										No		None		Yes	1	Yes	2	Years	Yes	5 1	No	99	2					3	1	I don't recall
1	Mugisu	1	6	F	Yes	37	married	Born again		Yes	Primary Upper(P4-7)	Yes	13	7 9	1	No	No	No										No				Yes	1	Yes	2	Years	Yes	1	No	99	2					3	1	I don't recall
1	Gishu	1	7	M	Yes	45	married	Catholic		No	99	Yes	45	1	1	No	No	No										No		Nil	3	No		No					No	99	2
1	Gishu	1	6	M	Yes	32	married	Born again		Yes	Primary Upper(P4-7)	Yes	32	8	1	No	No	No										No		0	3	Yes	2	Yes	1	Months	No		No	99	2					3	1	I don't recall
1	Gishu	1	4	M	Yes	25	married	Catholic		Yes	Primary Upper(P4-7)	Yes	25	99	10	No	No	No										No		0	3	No		Yes	2	Years	Yes	1 2	No	99	2					4	3	Has never seen anyone with the disease	Never seen anyone
1	Gishu	1	7	F	No	52	married	Protestant		Yes	Primary Upper(P4-7)	No	34	99	1	No	No	No										No				Yes	2	Yes	2	Years	No		No	99	2
1	Mugisu		8	M	Yes	49	married	Muslim		No	99	Yes		99	1	Yes	No	No										No				Yes	1	Yes	1	Years	Yes	1	No	99	2					3	2	I don't recall
1	Gishu	1	4	M	Yes	30	married	Protestant		Yes	Primary Upper(P4-7)	Yes	30	99	1	No	No	No										No		None		Yes	1	Yes	2	Years	Yes	1 5	No	99	2					3	1	I don't recall
1		1	8	M	Yes	67	married	Protestant		No	Others	Yes	67	99	1	Yes	No	No										No				Yes	1	Yes	2	Years	No		No	99	2					3	1	I don't recall
1	Gishu	1	9	F	No	35	married	Protestant		Yes	Primary Upper(P4-7)	No	10	99	10	No	No	No										No		None	3	Yes	1	Yes	2	Years	Yes	1 5	No	99	2					2	3	I don't recall	In the market
1	Gishu	1	9	F	No	46	married	Catholic		Yes	Primary Upper(P4-7)	No	27	99	1	No	No	No										No		None	3	Yes	1	Yes	2	Years	Yes	1 5	No	99	2					3	3	I don't recall
1	Mugisu	1	1	M	No	43	married	Protestant		No	99	Yes		6 7	9	No	No	No										Yes	1 3			Yes	2	No					No	99	2					3	1	I don't recall
3	Gishu	1	10	F	Yes	67	married	Protestant		No	Others	No	47	6 9 16	1	Yes	Yes	Yes	4	0	0	0	1	0	0	0		Yes	3	Nil	3	No		No					No	99	2					4	3	I don't recall
1	Mugisu	1	9	M	Yes	66	married	Catholic		Yes	Primary Upper(P4-7)	Yes	66	5 7 9	1	Yes	No	No										Yes	1 3			Yes	2	Yes	2	Years	Yes	1 5	No	99	2					3	1	I don't recall
3	Gishu	1	3	F	Yes	80	married	Protestant		Yes	Primary Lower(P1-3)	No	60	99	1	No	No	No										No		Nil	3	Yes	1	Yes	1	Months	Yes	5	No	99	2					4	3	I don't recall
1	Mugisu	1	2	F	No	68	Widowed	Protestant		Yes	Primary Upper(P4-7)	Yes		8	1	No	No	No										No				Yes	2	No					No	99	2						2	I don't recall
1	Gishu	1	12	F	No	52	married	Muslim		Yes	Primary Upper(P4-7)	Yes	52	99	1	No	No	No										No		NA	3	Yes	1	Yes	2	Years	Yes	5	No	99	2
1	Gishu	1	6	M	Yes	60	married	Protestant		Yes	secondary Lower (S1 – S4)	Yes	60	17	1	No	No	No										No		Nil	3	No		No					No	99	2					4	3	I don't recall
1	Gishu	1	5	M	Yes	86	Widowed	Others	Musambwa region	Yes	Primary Lower(P1-3)	No	86	99	1	Yes	No	No										No		NA		Yes	2	No					No	99	2
1	Gishu	1	6	M	Yes	54	married	Catholic		Yes	Primary Upper(P4-7)	Yes	54	1	1	No	No	No										No				Yes	1	Yes	2	Years	Yes	5	No	99	2
1	Gishu	1	1	M	Yes	28	Single	Catholic		Yes	secondary Lower (S1 – S4)	Yes	28	99	1	No	No	No										No				Yes	2	No					No	99	2
3	Gishu	1	10	M	Yes	47	married	Protestant		Yes	Primary Upper(P4-7)	No	27	15	1	No	No	No										No			3	Yes	2	No					No	99	2					3	3	I don't recall
1	Gishu	1	9	M	Yes	51	married	Protestant		Yes	secondary Lower (S1 – S4)	Yes	51	15	1	No	No	Yes	4	0	0	0	1	0	0	0		No		Nil	3	No		No					No	99	2					3	3	I don't recall
1	Gishu	1	6	M	Yes	58	married	Catholic		Yes	secondary Lower (S1 – S4)	Yes	58	99	1	No	No	No										No				Yes	2	Yes	2	Years	No		No	99	2
3	Gishu	1	6	M	Yes	28	married	Protestant		Yes	Primary Upper(P4-7)	Yes	28	99		No	No	No										No		None		Yes	1	Yes	2	Years	Yes	1 5	No	99	2					3	1	I don't recall
3	Gishu	1	6	F	No	32	married	Born again		Yes	Diploma	No	12	3 16	1	Yes	No	No										Yes	1 3	Nil	3	Yes	1	Yes	1	Months	Yes	1	No	99	2					3	3	I don't recall
3	Gishu	1	10	F	Yes	66	married	Protestant		Yes	Primary Upper(P4-7)	No	41	4 9 16	1	No	No	No										No		Nil	3	Yes	2	No					No	99	2					3	3	I don't recall
1	Gishu	1	10	F	No	39	married	Others	Church of God	Yes	Primary Upper(P4-7)	No	20	99	1	No	No	No										No		Nil	3	No		No					No	99	2					3	3	I don't recall
3	Gishu	1	6	F	Yes	37	married	Protestant		Yes	secondary Lower (S1 – S4)	No	9	16	1	No	No	No										Yes	3 6	Nil	3	Yes	1	Yes	2	Years	Yes	1	No	99	2					4	3	I don't recall
1	Gishu	1	2	M	Yes	51	married	Protestant		Yes	Primary Lower(P1-3)	Yes	51	8	1	No	No	No										No		Nil	3	No		No					No	99	2					3	2	I don't recall
1	Gishu	1	8	F	No	40	married	Protestant		Yes	secondary Lower (S1 – S4)	Yes	22	8	1	No	No	No										No		None		Yes	1	Yes	2	Years	Yes	1 5	No	99	2					3	1	I don't recall
1	Gishu	1	8	M	Yes	59	married	Protestant		Yes	secondary Lower (S1 – S4)	Yes	59	1	11	No	No	No										No		0		Yes	1	Yes	2	Years	No		No	99	2					2	3	2000s	Just heard about the disease
1	Mugisu	1	8	F	No	32	married	Protestant		Yes	secondary Lower (S1 – S4)	Yes	13	4 3 7	1	Yes	No	No										Yes	1 3	Non	3	Yes	1	Yes	1	Years	Yes	2 5	No	99	1			2	4 1 2	3	1	I don't recall
1	Gishu	1	9	F	Yes	41	married	Protestant		Yes	Primary Upper(P4-7)	No		1	1	No	No	No										No		Nil	2	No		No					No	99	2					4	3	I don't recall
1	Gishu	1	3	M	Yes	32	married	Catholic		Yes	secondary Lower (S1 – S4)	Yes	34	8	1	No	No	No										No		None		Yes	1	Yes	2	Years	Yes	1 5	No	99	2					2	1	I don't recall
3	Gishu	1	2	F	Yes	75	married	Protestant		No	99	No	55	99	1	Yes	No	Yes	4	0	0	0	1	0	0	0		Yes	1 3 6	0	3	No		Yes	1	Years	Yes	5	No	99	2					2	3	I don't recall
1	Gishu	1	4	M	Yes	81	married	Protestant		Yes	Primary Lower(P1-3)	Yes	81	99	1	Yes	No	No										No				Yes	2	Yes	1	Years	Yes	1	No	99	2
3	Gishu	1	5	F	No	60	married	Protestant		No	99	No	40	6	1	No	No	No										No		None		Yes	1	Yes	2	Years	Yes	5 1	No	99	2					2	1	I don't recall
1	Gishu	1	4	F	No	24	married	Catholic		Yes	Primary Lower(P1-3)	No	15	99	1	No	No	No										No				Yes	2	Yes	2	Years	No		No	99	2
1	Gishu	1	1	M	Yes	78	Single	Catholic		Yes	Primary Upper(P4-7)	Yes	78	99	9	No	No	No										No		None	3	Yes	1	Yes	2	Years	Yes	1 5	No	99	2					3	1	I don't recall
3	Gishu666	1	6	F	Yes	49	married	Protestant		Yes	Primary Upper(P4-7)	No	49	17	1	Yes	Yes	Yes	4	0	0	0	1	0	0	0		Yes	1 3	Nil	3	Yes	1	Yes	1	Months	Yes	5	No	99	1			1	2	3	3	I don't recall
1	Gishu	1	8	F	No	45	married	Muslim		Yes	secondary Lower (S1 – S4)	Yes	45	99	1	Yes	No	No										No				Yes	1	No					No	99	2
3	Gishu	1	8	M	Yes	70	married	Protestant		Yes	Primary Upper(P4-7)	Yes	70	8 11	1	No	No	No										No		None		Yes	1	Yes	2	Years	Yes	1 5	No	99	2
1		1	5	F	Yes	44	married	Catholic		Yes	secondary Lower (S1 – S4)	Yes	44	15	10	No	No	No										Yes	1 3	Nil	3	No		No					No	2 1 4	1	1		1	2	3	3	6
1	Gishu	1	3	F	Yes	61	Widowed	Born again		Yes	secondary Lower (S1 – S4)	No	40	99	1	No	No	No										No				No		No					No	2 1 5	1	1		1	2	1	1	I don't recall
1	Gishu	1	6	F	No	42	married	Catholic		Yes	Primary Upper(P4-7)	No	26	99	1	No	No	No										No				Yes	2	Yes	2	Months	Yes	1 5	No	1 2 3 5	1	1		1	2	1	1	I don't recall
1	Gishu	1	8	F	Yes	39	married	Protestant		Yes	Primary Upper(P4-7)	No	28	9 15	1	No	No	No										No		Nil	3	No		No					No	99	2	1		1	2	4	3	I don't recall
1		1	11	M	Yes	47	married	Others		Yes	secondary Lower (S1 – S4)	Yes	47	99	1	Yes	No	No									NA	No		NA		Yes	2	Yes	2	Years	No		No	99	2	1		1	2	2	1	10 years back	NA
1	Gishu4	1	4	F	No	65	married	Catholic		Yes	Primary Lower(P1-3)	Yes	65	99	1	Yes	No	No										No		NA	3	Yes	1	Yes	2	Years	Yes	5	No	1 11	1	1 11		1	3	2	3	18years
1		1	2	M	Yes	23	married	Protestant		Yes	Primary Upper(P4-7)	Yes	23	99	10	No	No	No										No		Nil	3	No		No					No	99	2	1 2		1	2	3	3	I don't recall
3	Gishu	1	8	F	Yes	45	married	Protestant		Yes	99	No	30	99	1	No	No	No										Yes	1 3	Nil	2	No		No					No	99	2	1 2		1	2	4	3	I don't recall
1	Gishu	1	5	F	No	49	married	Protestant		No	99	No	28	99	1	Yes	No	No										No				Yes	2	Yes	2	Months	Yes	5 1	No	1 2	1	1 2		1	2	2	1	I don't recall
1	Gishu	1	6	M	Yes	63	married	Protestant		Yes	Primary Upper(P4-7)	Yes	63	99	1	Yes	No	No										Yes	1 3			Yes	1	Yes	1	Years	Yes	1 5	Yes	1	1	1 2		1	2	2	1	I don't recall
1	Gishu	1	4	F	No	60	married	Catholic		Yes	Primary Upper(P4-7)	No	35	99	1	No	No	No										No		0	3	Yes	1	Yes	2	Years	Yes	1 2	Yes	1 2 5	1	1 2		1	3	2	3	Doesn't remember , just heard about the disease	Never seen any
1	Gishu	1	5	M	Yes	72	married	Protestant		Yes	Primary Upper(P4-7)	Yes	72	99	1	Yes	No	No										No		0		No		Yes	2	Years	No		Yes	1 2	1	1 2		1	2	2	3	2004	At home
1	Gishu	1	5	F	Yes	71	married	Protestant		Yes	Others	Yes	51	99	1	No	No	No										No				Yes	1	Yes	2	Years	Yes	1	No	1 2	1	1 2		1	3 2	2	3	2008
1	Gishu	1	12	M	Yes	45	married	Protestant		Yes	secondary Lower (S1 – S4)	Yes	45	17	8	No	No	No										No		1	1	Yes	1	Yes	2	Days	Yes	1 5	No	1 2	1	1 2		1	3	1	3	2019	At home
1	Gishu	1	5	M	Yes	71	married	Catholic		Yes	Primary Upper(P4-7)	Yes	71	1 2 3	1	No	No	No										No		Nil	1	No		No					No	1 2 3	1	1 2 3		1	2	3	3	6
3	Gishu	1	4	F	Yes	50	married	Muslim		No	99	No	30	6 9	1	Yes	No	No										No		Nil	3	Yes	1	Yes	1	Days	Yes	1	Yes	1 2 3 5	1	1 2 3		1	2	1	1	I don't recall
1	Gisha	1	4	F	Yes	80	Widowed	Catholic		No	Others	Yes	80	1 2		No	No	No										No		Nil	3	Yes	1	Yes	2	Years	Yes	5	No	1 2 3	1	1 2 3		1	2	3	3	I don't recall
1	Gishu	1	4	M	Yes	56	married	Catholic		Yes	Primary Upper(P4-7)	Yes	56	15	1	No	Yes	No										No		Nil	1	Yes	1	No					No	1 2 3	1	1 2 3		1	2	2	3	9
1	Gishu	1	9	M	Yes	47	married	Catholic		Yes	Primary Upper(P4-7)	Yes	47	12 15	1	No	No	No										No		Nil	1	No		Yes	2	Years	No		No	1 2 4 3	1	1 2 3		1	2	3	3	I don't recall
1	Gishu	1	9	M	Yes	37	married	Protestant		Yes	Primary Upper(P4-7)	Yes	37	99	10	No	No	No										Yes	1 3	10	1	Yes	1	Yes	1	Years	Yes	5 1	Yes	1 2 3 4 5 6 7 8 9 10 11	1	1 2 3 4 5 6 7 8 9 10 11		1	2	2	2 1	2006
1	Gishu	1	7	F	No	33	married	Catholic		Yes	Primary Upper(P4-7)	Yes	33	11	10	Yes	No	No										Yes	1 3	None	3	Yes	1	Yes	1	Days	Yes	5 1	No	1 2 3 4 5 6 7 8 9 10 11	1	1 2 3 4 5 6 7 9 8 10 11		1	2	1	2	This very year
1	Gishu	1	10	M	Yes	48	married	Born again		Yes	Primary Upper(P4-7)	Yes	48	99	1	No	No	No										Yes	1 3	None	3	Yes	1	Yes	1	Months	Yes	1 5	Yes	1 2 3 4 5 6 7 8 9 10 11	1	1 2 3 4 5 7 8 9 10 11		1	2 3 4 1	1	2	This year
1	Gishu	1	8	M	Yes	50	married	Protestant		Yes	secondary Lower (S1 – S4)	Yes	50	99	1	Yes	No	No										Yes	3	4 times	1	Yes	1	Yes	1	Days	Yes	5 1	Yes	1 2 3 4 5 6 7 8 9 10 11	1	1 2 3 4 6 7 9 11 10		1	2 1 3 4	1	2	This very year
1	Gishu
	1	6	F	No	59	married	Protestant		Yes	Primary Upper(P4-7)	Yes	59	5	1	No	No	No										No		2	1	Yes	1	Yes	2	Years	Yes	1 5	No	1 2 3 4 5 6 7 8 9 10 11	1	1 2 3 5 6 7 9 8 10		1	2	2	2	2015		6
3	Gishu	1	8	F	Yes	73	married	Protestant		Yes	Primary Lower(P1-3)	No	56	7 9	10	Yes	Yes	Yes	4	0	0	0	1	0	0	0		No		Nil	3	No		No					No	1 2 3 5 8	1	1 2 3 5 7		1	2	1	1	I don't recall
1	Gishu	1	2	M	Yes	74	married	Catholic		Yes	Primary Upper(P4-7)	Yes	74	99	1	No	No	No										No		Nil	1	No		No					No	1 2 4	1	1 2 5		1	2	2	3	8
1	Gishu	1	3	F	Yes	78	married	Muslim		No	99	Yes	77	15	10	No	No	No										No		Nil	3	No		No					No	1 2 5	1	1 2 5		1	2	3	3	I don't recall
1	Gishu	1	9	M	Yes	63	married	Others		No	99	No		99		No	No	No										No		Nil	3	No		No					No	1 2 3	1	1 2 5		1	2	3	3	I don't recall
1	Gishu	1	7	M	Yes	40	married	Protestant		Yes	secondary Lower (S1 – S4)	Yes	40	8	1	No	No	No										No		Nil	3	No		No					No	1 2 5	1	1 2 5		1	2	3	3	I don't recall
1	Gishu	1	6	F	Yes	45	married	Others	Adventist	Yes	Primary Upper(P4-7)	No	25	1	1	No	No	No										No		Nil
	3	Yes	2	No					No	1 2 5	1	1 2 5		1	2	3	3	10		6		No			2	No			3	1 2 5	3	No			1 2 4	3	3	2	99	No			3
1	Gishu	1	5	M	Yes	30	married	Catholic		Yes	Primary Upper(P4-7)	Yes	30	99	1	No	No	No										No		0	3	Yes	1	Yes	2	Years	Yes	2 1	No	1 2 5	1	1 2 5		1	6	2	3	Was just told
1	Gishu	1	5	F	No	27	married	Protestant		Yes	secondary Lower (S1 – S4)	No	15	99	4	No	No	No										No				Yes	2	Yes	2	Years	No		No	1 2 5	1	1 2 5		1	5	1	1	I don't recall
1	Gishu	1	6	M	Yes	33	married	Catholic		Yes	Primary Upper(P4-7)	Yes	33	15	1	No	No	No										No		Nil	3	No		No					No	1 2 5	1	1 2 5		1	2	2	3	I don't recall
1	Gishu	1	4	M	Yes	57	married	Catholic		No	Others	Yes	57	12 15	1	No	No	No										No		Nil	1	Yes	1	Yes	2	Years	Yes	5	Yes	1 2 10	1	1 2 5		1	3	2	3	Not sure
1	Gishu	1	7	M	Yes	42	married	Others	Advent	Yes	Primary Upper(P4-7)	Yes	42	15	1	Yes	No	No										No		Nil	1	Yes	1	No					No	1 2 4	1	1 2 5		1	2	4	3	8
2	Gishu	1	10	M	Yes	62	married	Catholic		Yes	Primary Upper(P4-7)	Yes	62	15	10	No	No	No										No		Nil	3	No		No					No	1 2 5	1	1 2 5		1	2	3	3	5
1	Gishu	1	12	M	Yes	67	married	Catholic		Yes	Primary Upper(P4-7)	Yes	67	99	1	Yes	No	No										Yes	1 3	30	1	Yes	1	Yes	1	Days	Yes	1 5	Yes	1 2 3 4 5 6 7 8 9 10 11	1	1 2 5 6 4 10 11		1	3 2	1	1 2	Last year and this very year
1	Gishu	1	8	F	Yes	31	married	Born again		No	Others	No	9	7 9	1	No	No	No										No		Non	3	Yes	1	Yes	2	Years	Yes	5	No	8 5	1	1 2 5 8		1	2	2	3	I don't recall
1	Gishu	1	10	F	Yes	35	married	Others	Sevensday advent	Yes	Primary Lower(P1-3)	No	7	15	1	No	No	No										No		Nil	3	Yes	2	No					No	1 2 3	1	1 3 5		1	2	2	3	6
1	Gishu	1	12	F	Yes	51	married	Muslim		No	Others	No	20	17	1	No	No	No										No		Non	3	Yes	2	No					No	1 3 5 8	1	1 3 5 8		1	2	2	3	I don't recall
1	Gishu	1	6	F	Yes	26	married	Catholic		Yes	secondary Lower (S1 – S4)	No	3	1 3 11	1	Yes	Yes	Yes	2 4	0	1	0	1	0	0	0		No		No	2	Yes	1	Yes	2	Years	No		Yes	1 5 8	1	1 3 5 8		1	2	2	1	1
1	Gishu	1	8	M	Yes	63	married	Catholic		Yes	Diploma	Yes	63	99	2	No	No	No										No		None		Yes	1	Yes	2	Years	Yes	1 5	No	3 2 4 6 7	1	1 3 6		1	2	3	1	I don't recall
1	Gishu		5	M	Yes	27	married	Protestant		Yes	secondary Lower (S1 – S4)	Yes	27	99	1	No	No	No										No		No	3	Yes	1	Yes	2	Years	No		No	1 3	1	1 3 8		1	2	4	3	I don't recall
1	Gishu	1	3	M	Yes	24	married	Protestant		Yes	Primary Upper(P4-7)	Yes	24	99	1	No	No	No										No				Yes	2	Yes	2	Years	No		No	1 5	1	1 5		1	2	2	1	I don't recall
1	Gishu	1	11	F	No	53	married	Protestant		Yes	Primary Upper(P4-7)	Yes	53	99	1	Yes	No	No										No				Yes	1	Yes	2	Years	Yes	1 5	No	99	2	1 6		1	2	4	1	I don't recall
1	Gishu	1	7	M	Yes	63	married	Catholic		Yes	Primary Lower(P1-3)	Yes	63	99	1	No	No	No										No				Yes	1	Yes	2	Years	Yes	1	Yes	2 1 6	1	1 6		1	2	1	1	I don't recall
1	Gishu	1	7	M	Yes	67	married	Protestant		Yes	Primary Lower(P1-3)	No	67	99	1	Yes	No	No										No				Yes	1	Yes	2	Years	Yes	1 5	No	2 1	1	1 6		1	2	2	1	20years back
1	Gishu	1	3	F	No	60	married	Born again		No	99	No	45	17	1	Yes	No	No										No		0	3	Yes	1	Yes	2	Months	No		No	2 10	1	10		1	2 3	4	3	2023	She lives with the husband at home who got blind from 2000 and was working in forest like and bushy areas
1	Gishu	1	4	M	Yes	53	married	Protestant		Yes	Primary Lower(P1-3)	Yes	53	99	1	No	No	No										No				Yes	2	No					No	99	2	2		1	2	2	1	I don't recall
1	Gishu	1	5	F	No	57	married	Protestant		Yes	Primary Upper(P4-7)	No	42	17	1	Yes	No	No										Yes	3 4	6	1	No		Yes	1	Years	Yes	1	No	2	1	2		1	3	1	3	2022 , December
3	Gishu		7	F	No	58	married	Catholic		Yes	Primary Upper(P4-7)	Yes	58	16	1	No	No	No										No		NA		Yes	1	No					No	99	2	2		1	2	3	3	NA
1	Gishu	1	21	M	Yes	63	married	Born again		Yes	Primary Lower(P1-3)	Yes	63	16	11	No	No	No									Pastor	No		0	3	Yes	2	Yes	2	Years	No		No	99	2	2		1	2	2	3	1990s	Just heard but never seen
1	Gishu	1	7	M	Yes	35	married	Born again		Yes	Primary Upper(P4-7)	Yes	35	99	1	Yes	No	No										No				Yes	2	Yes	1	Days	Yes	5	Yes	5 2	1	2		1	6	1	1	I don't recall
1	Gishu	1	10	F	No	63	Widowed	Protestant		No	99	No	42	16	1	No	No	No										No		0	3	Yes	1	Yes	2	Years	Yes	5 2	Yes	1 2 10	1	2 1		1	5	2	3	2016	At home
1	Gishu	1	7	F	No	48	married	Catholic		No	99	Yes	23	17	1	No	No	No										No		3	1	Yes	2	Yes	1	Days	Yes	1	Yes	2 1	1	2 1		1	3	1	3	2023	At their homes
1	Gishu	1	3	F	Yes	70	married	Protestant		Yes	Primary Lower(P1-3)	Yes	70	4	1	No	No	No										No		Nil	3	No		Yes	2	Years	No		No	1 2 5	1	2 1 5		1	2	3	1	I don't recall
1	Gishu	1	5	M	Yes	63	married	Catholic		Yes	Primary Lower(P1-3)	Yes	63	15	1	No	No	Yes	2	0	1	0	0	0	0	0		Yes	4 3	Nil	3	Yes	2	No					No	1 2 5	1	2 1 5		1	2	2	3	8
1		1	7	F	No	60	married	Protestant		Yes	Primary Lower(P1-3)	No	45	99	1	Yes	No	No										No				Yes	2	Yes	1	Months	Yes	1	No	2 5	1	2 4		1	2	1	1	2022
1	Gishu	1	1	F	Yes	83	Widowed	Catholic		No	99	Yes	83	99	1	No	No	No										No				Yes	2	Yes	2	Years	No		No	99	2	2 5		1	2	2	1	I don't recall
1	Gishu	1	2	F	No	63	married	Born again		No	99	No	45	99	1	No	No	No										No				Yes	2	Yes	2	Years	No		No	5 2	1	2 5		1	2	2	1	I don't recall
1	Gishu	1	4	F	No	47	married	Protestant		Yes	Primary Lower(P1-3)	Yes	43	99	1	No	No	No										No				Yes	2	Yes	2	Years	No		No	5 2	1	2 5		1	2	2	1	I don't recall
1	Gishu	1	8	F	No	53	married	Catholic		Yes	Primary Upper(P4-7)	No	30	99	1	Yes	No	No										No				Yes	1	Yes	2	Years	Yes	5 1	No	2 6 11 7	1	2 6 11		1	3	2	1	I don't recall
1	Gishu	1	7	F	No	26	married	Catholic		Yes	secondary Lower (S1 – S4)	No	5	16	8	No	No	No										No				Yes	1	Yes	2	Years	Yes	1	No	2 5 4 6	1	2 6 5 1		1	2	2	1	I don't recall
1	Gishu	1	7	M	Yes	40	married	Protestant		Yes	Primary Upper(P4-7)	Yes	40	99	1	No	No	No										No				Yes	2	Yes	1	Days	No		Yes	5	1	5		1	2	2	1	I don't recall
1	Gishu	1	12	M	Yes	73	married	Protestant		No	99	Yes	73	99	1	No	No	No										No				Yes	2	Yes	2	Years	No		No	2 5	1	5		1	2	2	1	I don't recall
1	Gishu	1	8	F	No	41	married	Catholic		Yes	Primary Upper(P4-7)	No	23	99	1	No	No	No										No				Yes	2	Yes	2	Years	No		No	4 5	1	5		1	2	1	1	2022
1	Gishu	1	6	M	Yes	57	married	Protestant		Yes	Primary Upper(P4-7)	Yes	52	99	1	No	No	No										No				Yes	2	Yes	2	Years	No		No	5	1	5		1	2	2	1	I don't recall
1	Gishu	1	4	F	No	27	married	Protestant		Yes	secondary Lower (S1 – S4)	No	27	99	1	No	No	No										No				No		Yes	2	Years	No		No	5	1	5		1	2	2	1	I don't recall
1	Gishu	1	5	F	No	23	married	Catholic		Yes	Primary Upper(P4-7)	No	3	99	1	No	No	No										No				Yes	2	Yes	2	Years	No		Yes	5 6	1	5		1	5	2	1	I don't recall
1	Gishu	1	5	F	No	34	married	Protestant		No	99	No	10	99	1	No	No	No										No				Yes	2	Yes	2	Years	No		No	5 2	1	5		1	2	2	1	I don't recall
1	Gishu	1	1	M	Yes	52	married	Protestant		Yes	Primary Upper(P4-7)	Yes	52	99	1	No	No	No										No				Yes	1	Yes	2	Years	Yes	1 5	No	5 1 2	1	5		1	2	2	1	I don't recall
1	Gishu	1	3	F	No	49	married	Catholic		Yes	Primary Lower(P1-3)	No	30	99	1	No	No	No										No				Yes	2	Yes	2	Years	No		No	2 1 5	1	5		1	2	2	1	I don't recall
1	Gishu	1	7	M	Yes	31	married	Protestant		Yes	Primary Upper(P4-7)	Yes	31	99	1	Yes	No	No										No				No		Yes	1	Days	No		Yes	5	1	5		1	2	2	1	I don't recall
1	Gishu	1	5	M	Yes	58	married	Muslim		No	99	Yes	58	99	11	Yes	No	No										No				Yes	2	Yes	1	Years	Yes	5	No	5 10	2	5 10		1	2	2	1	I don't recall
1		1	10	F	No	38	married	Catholic		Yes	Primary Upper(P4-7)	Yes	38	99	1	Yes	No	No										No				No		No					Yes	5 11	1	5 11		1	2	2	1	I don't recall
1	Gishu	1	5	M	Yes	64	married	Catholic		Yes	Primary Lower(P1-3)	No	30	3	1	No	No	No										Yes	1 3	None	3	Yes	1	Yes	2	Years	Yes	5 1	No	7 6 3 2 1 4 5 8 9 10 11	1	5 2 10 11		1	2	1	2	Around last year and this year
1	Gishu	1	4	M	Yes	52	married	Muslim		Yes	Primary Upper(P4-7)	Yes	52	99	1	No	No	No										No				Yes	2	Yes	2	Years	Yes	5	No	2 5 6	1	5 6 2		1	2	2	1	I don't recall
1	Gishu	1	7	F	No	30	married	Catholic		Yes	secondary Lower (S1 – S4)	Yes	20	99	1	No	No	No										Yes	1 3			Yes	2	No					No	6	2	6		1	2	2	1	I don't recall
3	Gishu	1	6	M	Yes	29	married	Muslim		Yes	secondary Lower (S1 – S4)	Yes	29	99	1	Yes	No	No										Yes	3	2	1	Yes	1	Yes	2	Years	Yes	1 5	No	1 2 4 3 5 6 10 11	1	1 2 4 3		1	2	2	1	I don't recall
1	Gishu	1	4	M	Yes	24	married	Catholic		Yes	Primary Upper(P4-7)	Yes	24	99	1	No	No	No										No				Yes	2	No					No	1 2 5 6	1	1 2 5		1	2	2	1	I don't recall
1	Gishu	1	7	M	Yes	51	married	Others	Adventist	Yes	Primary Upper(P4-7)	Yes	51	15	10	No	No	No										No		Nil	3	Yes	2	No					No	1	1	1		1	2	3	3	I don't recall
1	Gishu	1	6	M	Yes	30	married	Born again		Yes	Primary Upper(P4-7)	Yes	30	99	10	Yes	No	No										No		0		No		Yes	1	Years	Yes	2	Yes	2 1 5 10	1	2 1		1	2 3	2	3	2014	At their home
1		1	10	M	Yes	81	married	Catholic		Yes	secondary Lower (S1 – S4)	Yes	81	99	1	No	No	No										No				Yes	2	Yes	2	Years	Yes	1	No	2 5 6	1	2 5 6		1	2	2	1	I don't recall
1		1	11	F	No	37	married	Protestant		Yes	secondary Lower (S1 – S4)	No	20	8	1	No	No	No										Yes	4	None	3	Yes	1	Yes	2	Years	Yes	1 5	No	2 1 5 3 4 6 7 10 9 11	1	2 1 5 3 4		1	2	2	1	15
1	Gishu	1	8	M	Yes	54	married	Catholic		Yes	Primary Upper(P4-7)	Yes	54	17	1	No	No	No										No			3	Yes	2	Yes	2	Years	No		No	1 2 11	1	1 2 11		1	2	2	1	20years
1	Gishu	1	5	F	Yes	48	married	Catholic		No	99	No		99		No	No	No										No				Yes	2	No					No	2 6 5	1	2 6 5		1	2	2	1	I don't recall
1		1	8	M	Yes	63	married	Born again		Yes	Primary Lower(P1-3)	Yes	63	99	1	No	No	No										No				Yes	1	Yes	2	Years	Yes	1 5	No	1 3	1	1 3		1	1	2	1	15years back
3	Gishu	1	7	M	Yes	50	married	Protestant		Yes	Primary Lower(P1-3)	Yes	50	8 7 17	1	No	No	No										No		NA	3	Yes	1	Yes	2	Years	Yes	1	No	1 3	1	1 3		1	1	3	1	12years
1	Gishu	1	5	M	Yes	42	married	Catholic		Yes	Primary Upper(P4-7)	Yes	42	99	5	Yes	No	No										No				Yes	2	Yes	1	Years	Yes	1 5	No	1 2	1	1 2		1	2	2	1	I don't recall
1	Gishu	1	8	F	No	30	Seperated	Protestant		Yes	Primary Upper(P4-7)	Yes	30	3 2 16	5	No	No	No										No		1	3	Yes	1	Yes	2	Years	No		No	2 1	1	2 1		1	2	1	3	2023	At the market
1	Gishu	1	11	M	Yes	48	married	Born again		Yes	Technical/vocational Cert	Yes	48	99	7	No	No	No										No				Yes	2	Yes	2	Years	Yes	5	No	5 2 4 6	1	5 2 4 6		1	2	2	1	I don't recall
1	Gishu	1	5	F	No	50	married	Catholic		Yes	Primary Lower(P1-3)	No	40	99	1	No	No	No										No				Yes	2	No					No	1	1	1		1	2	2	1	I don't recall
1	Gishu	1	2	M	Yes	50	married	Catholic		Yes	Primary Lower(P1-3)	Yes	50	99	10	Yes	No	No										Yes	3 6	1	3	Yes	1	Yes	1	Days	Yes	5 1	No	1 2 3 4 5 6 7 8 9 10 11	1	1 2 3 4 5 6 7 8 9 10 11		1	2	1	1 2	This year
1	Gishu	1	1	F	Yes	75	Widowed	Protestant		Yes	Primary Lower(P1-3)	Yes	75	99	1	No	No	No										Yes	1 3	NA		Yes	1	Yes	2	Years	Yes	5	No	1 6	1	1 6		1	3	2	1	I don't recall
1		1	5	F	No	26	married	Protestant		Yes	secondary Lower (S1 – S4)	No	5	99	1	No	No	No										No				Yes	2	Yes	2	Years	No		No	1 2 5 4 6	1	1 2 5 4 6		1	2	2	1	I don't recall
3	Gishu	1	12	F	Yes	58	Widowed	Protestant		Yes	Primary Upper(P4-7)	Yes	40	16	1	Yes	No	No									NA	Yes	1 3	NA	3	Yes	1	Yes	2	Years	Yes	1 5	No	1 3	1	1 3		1	3	2	1	15
1	Gishu	1	6	M	Yes	70	married	Protestant		Yes	Primary Upper(P4-7)	Yes	70	99	1	Yes	No	No										No				Yes	2	Yes	1	Months	No		No	1 9 5	1	1 9 5		1	2	2	1	I don't recall
1	Gishu	1	10	M	Yes	60	married	Catholic		Yes	Primary Upper(P4-7)	Yes	60	99	1	No	No	No										No				Yes	2	Yes	2	Years	No		No	5 2 1 6	1	5 2 1 6		1	2	2	1	I don't recall
1	Gishu	1	5	F	No	34	married	Born again		Yes	Primary Upper(P4-7)	No	2	99	1	No	No	No										Yes	1 3	None	3	Yes	1	Yes	2	Years	Yes	1 5	No	1 2 3 4 5 6 7	1	1 2 3 4 5 6 7		1	2	3	1	I don't recall
1	Gishu	1	6	F	Yes	91	married	Catholic		No	99	No	70	99	1	No	No	No										No				Yes	2	Yes	2	Years	No		No	2 1 4 5 6	1	2 1 4 5 6		1	2	2	1	I don't recall
1	Gishu	1	3	M	Yes	30	married	Catholic		Yes	secondary Lower (S1 – S4)	Yes	30	99	1	No	No	No										No				Yes	1	Yes	2	Months	Yes	5	No	5 2	1	5 2		1	2	2	1	I don't recall
1	Gishu8	1	9	M	Yes	80	married	Born again		Yes	Primary Lower(P1-3)	Yes	80	99	1	Yes	No	No										No				Yes	1	Yes	2	Years	Yes	1	No	1	1	1		1	2	2	1	I don't recall
1	Gishu	1	6	M	Yes	62	married	Catholic		Yes	Primary Upper(P4-7)	Yes	62	99	1	No	No	No										No				Yes	2	Yes	2	Years	No		No	2 5 6	1	2 5 6		1	2	2	1	I don't recall
1	Gishu	1	9	F	No	47	married	Protestant		Yes	Primary Upper(P4-7)	Yes	42	99	1	No	No	No										No		0	3	Yes	2	Yes	2	Years	No		No	2	1	2		1	3	2	3	Can't remember the year	Heard that these people were in their home
1	Gishu	1	9	M	Yes	38	married	Protestant		Yes	Primary Upper(P4-7)	Yes	38	99	1	No	No	No										No				Yes	2	Yes	1	Months	Yes	5	No	10 1 5	1	10 1 5		1	2	2	1	I don't recall
1	Gishu	1	4	F	No	49	married	Born again		Yes	Primary Upper(P4-7)	Yes	7	7	1	No	No	No										No		0	3	Yes	2	Yes	2	Years	No		No	1 2 5	1	1 2 5		1	2	2	3	Can't remember the year	During health education in pictures and has heard some people who had the disease
1	Gishu	1	5	M	Yes	72	married	Catholic		Yes	Primary Lower(P1-3)	Yes	72	99	1	No	No	No										No				Yes	1	Yes	2	Years	Yes	5	No	3 4 5	1	3 4 5		1	2	2	1	I don't recall
1	Gishu	1	6	F	No	32	married	Born again		Yes	secondary Lower (S1 – S4)	No	12	99	1	No	No	No										No				Yes	2	No					No	5	1	5		1	2	2	1	2008
1	Gishu	1	6	M	Yes	54	married	Muslim		Yes	Primary Upper(P4-7)	Yes	54	99	1	No	No	No										No				Yes	2	Yes	2	Years	No		No	5 6	1	5 6		1	2	2	1	I don't recall
1	Gishu	1	8	F	No	42	married	Catholic		Yes	Primary Upper(P4-7)	No	28	99	1	No	No	No										No		0		No		Yes	2	Years	No		No	5 1 2	1	5 1 2		1	6	2	3	Can't remember	Just heard from people who had seen those with the disease
1	Gishu	1	8	M	Yes	45	married	Catholic		Yes	Primary Lower(P1-3)	Yes	45	99	1	No	No	No										No				Yes	2	Yes	2	Years	No		No	1 2 5 6 11	1	1 2 5 6 11		1	2	2	2	I don't recall
1	Gishu	1	9	M	Yes	37	married	Catholic		Yes	secondary Lower (S1 – S4)	Yes	37	8 9	1	No	No	Yes	2	0	1	0	0	0	0	0		Yes	3	3	1	Yes	1	Yes	2	Years	Yes	1 5	No	1 2 3 6 5 4 7 9 10 11	1	1 2 3 6 5 4 7 9 10 11		1	2	2	1	2015
1	Gishu	1	2	F	No	85	married	Protestant		No	99	Yes	85	99	1	No	No	No										No		0	3	Yes	1	Yes	2	Years	Yes	2 5 1	No	1 2	1	1 2		1	2	2	3	Can't remember the year	At their homes
1	Gishu	1	10	F	No	35	married	Catholic		Yes	Primary Lower(P1-3)	No	18	99	1	No	No	No										No		0	3	Yes	2	Yes	2	Years	No		No	5 2 6 10	1	5 2 6 10		1	2	2	1	I don't recall
1	Gishu	1	11	F	No	60	married	Protestant		Yes	Primary Upper(P4-7)	No	47	99	1	No	No	No										No				Yes	2	Yes	2	Years	No		No	5 4 2	1	5 4 2		1	2	2	1	I don't recall
1	Gishu	1	12	F	No	52	married	Protestant		Yes	Primary Upper(P4-7)	No	40	99	1	No	No	No										No		22	1	Yes	1	Yes	2	Years	Yes	1	Yes	1 5 2	1	1 5 2		1	3 2	2	3	2012	Never seen any after 2016
1	Mugisu	1	11	F	No	51	married	Catholic		Yes	Primary Upper(P4-7)	No	21	2 1 13 12	1	No	No	No										Yes	1 3 6	0	2	No		Yes	2	Years	Yes	1 3	Yes	1 4 11	1	1 4 11		1	2	2	1	I don't recall
1	Gishu	1	5	F	No	65	Seperated	Born again		No	99	Yes	46	99	1	No	No	No										No		0	3	No		Yes	2	Years	Yes	5 2	Yes	1 2	1	1 2		1	2	2	3	2000	At their home
1	Gishu	1	10	M	Yes	65	married	Catholic		Yes	secondary Lower (S1 – S4)	Yes	65	7 9	1	No	No	No										No		None		Yes	1	Yes	2	Years	Yes	1 5	No	1 5 2 6	1	1 5 2 6		1	2	2	1	I don't recall
1	Gishu	1	1	M	Yes	60	married	Catholic		No	99	Yes	60	99	1	No	No	No										No				Yes	2	Yes	2	Years	No		No	1 2 5 4 6	1	1 2 5 4 6		1	2	2	1	I don't recall
1	Gishu	1	6	F	Yes	40	married	Protestant		Yes	Primary Upper(P4-7)	Yes	20	99	1	Yes	No	No									NA	No		NA	3	Yes	1	No					No	1	1	1		1	2	2	1	16years back	HA
	No		NA	2	No			3	99	99	No			1	5		2	1	No		NA	3							87	35-59	Primary				1											No	99
1	Gishu
	1	4	M	Yes	80	Seperated	Protestant		Yes	Primary Upper(P4-7)	Yes	80	99	1	No	No	No										No				Yes	2	No					Yes	5	1	5		1	2	2	1	I don't recall		6
1	Gishu	1	3	F	No	35	married	Protestant		Yes	Primary Lower(P1-3)	Yes	13	99	1	No	No	No										No		1	3	Yes	1	Yes	2	Years	Yes	5	No	1 2 6	1	1 2 6		1	2	3	1	I don't recall
1	Gishu	1	8	F	Yes	67	Widowed	Born again		Yes	Primary Lower(P1-3)	Yes	67	99	1	Yes	No	No										No				Yes	1	Yes	2	Years	Yes	1	No	1 2 6	1	1 2 6		1	2	2	1	I don't recall
3	Gishu	1	6	F	No	70	married	Protestant		Yes	Primary Lower(P1-3)	Yes	50	17	1	No	No	No										No		NA		Yes	1	Yes	2	Years	Yes	5	No	6	1	6		1	3	2	1	13
1	Gishu		6	M	Yes	53	married	Catholic		No	Others	Yes	53	15	10	No	No	No										No		Nil	3	No		No					No	1 2 5	1	1 2 5		1	2	2	3	6
1	Gishu	1	5	M	Yes	34	married	Protestant		Yes	Higher Secondary (S5 – S6)	Yes	34	7	11	No	No	No										No		3	1	Yes	1	Yes	2	Years	Yes	1	No	2 1 5	1	2 1 5		1	3	2	1	2008
1	Mugisu	1	9	F	No	49	married	Catholic		No	99	No	29	4	1	Yes	Yes	No										No				Yes	1	Yes	1	Years	Yes	1	No	1 2	1	1 2		1	2	2	1	I don't recall
1	Gishu	1	9	F	No	45	married	Born again		Yes	secondary Lower (S1 – S4)	No	24	17	1	No	No	No										Yes	1 4	0	3	Yes	1	Yes	2	Years	Yes	1 2 5	No	2 1	1	2 1		1	4 3	2	3	2001	Just heard and we were health educated about the disease
1	Gishu	1	3	M	Yes	58	married	Protestant		Yes	Primary Upper(P4-7)	Yes	58	99	1	Yes	No	No										No				Yes	2	Yes	2	Months	No		Yes	1 2	1	1 2		1	2	1	1	2022
1	Gishu	1	6	M	Yes	43	married	Protestant		Yes	Higher Secondary (S5 – S6)	Yes	43	99	1	No	No	No										No				Yes	1	Yes	2	Years	Yes	1 5	No	5 2 10 11 6 4	1	5 2 10 11 6 4		1	3	2	1	I don't recall
1	Gishu	1	8	M	Yes	53	married	Catholic		Yes	Primary Upper(P4-7)	Yes	53	99	1	No	No	No										No				Yes	1	Yes	2	Years	Yes	5 1	No	1 4 9 5	1	1 4 9 5		1	2	2	1	I don't recall
1	Gishu	1	10	F	Yes	50	married	Protestant		No	99	Yes	50	99	1	No	No	No										No		0	3	Yes	1	Yes	2	Years	No		No	2 5	1	2 5		1	6	2	3	Can't remember the year	She heard about these people but they were at their homes
1	Gishu see	1	6	F	No	40	married	Protestant		Yes	Primary Upper(P4-7)	Yes	40	99	1	Yes	No	No										No				Yes	1	Yes	2	Years	Yes	1	No	1	1	1		1	3	3	1	I don't recall
1	Gishu	1	6	M	Yes	58	married	Catholic		Yes	Primary Upper(P4-7)	Yes	58	99	1	No	No	No										No				Yes	1	Yes	2	Years	Yes	1	No	2 6 5	1	2 6 5		1	2	2	1	I don't recall
1	Gishu	1	4	M	Yes	67	married	Catholic		Yes	Primary Upper(P4-7)	Yes	67	99	1	No	No	No										No				Yes	2	Yes	2	Years	Yes	5	Yes	5	1	5		1	2	2	1	I don't recall
1	Gishu	1	7	M	Yes	53	married	Catholic		Yes	Primary Lower(P1-3)	Yes	53	6	2	Yes	No	No										No		NA		Yes	1	No					No	1	1	1		1	2	3	1	I don't recall
1	Gishu	1	7	M	Yes	62	married	Protestant		Yes	Diploma	Yes	42	16	7	No	No	No										No		0	3	Yes	1	Yes	2	Years	Yes	1 5	No	2 1	1	2 1		1	2 3	2	3	Early 2000	Just heard about the disease during health education
1	Mugisu	1	6	F	No	40	married	Protestant		Yes	Primary Lower(P1-3)	Yes	27	9	1	Yes	No	No										No		NA		No		Yes	1	Months	Yes	5 3	Yes	1 3 2 11	1	1 3 2 11		1	2	3	1	I don't recall
1	Gishu	1	10	M	Yes	60	married	Protestant		Yes	Primary Upper(P4-7)	Yes	60	99	1	No	No	No										No				Yes	2	Yes	2	Years	Yes	1	No	1 2 4 5	1	1 2 4 5		1	2	2	1	I don't recall
1			6	M	Yes	79	married	Catholic		Yes	secondary Lower (S1 – S4)	Yes	79	99	1	No	No	No										No				Yes	1	Yes	2	Years	Yes	1 5	No	1 2 4 5 6	1	1 2 4 5 6		1	2	2	1	I don't recall
3	Gishu	1	9	M	Yes	51	married	Protestant		Yes	Primary Upper(P4-7)	Yes	51	9	1	No	No	No										No		NA		Yes	1	Yes	2	Years	Yes	1 5	No	3 2	1	3 2		1	3	4	1	10+
1	Gishu	1	7	M	Yes	51	married	Catholic		Yes	Degree	Yes	51	16	2	No	No	No										No		None		Yes	1	Yes	2	Years	Yes	1 5	No	2 1 4 5 6	1	2 1 4 5 6		1	2	2	1	I don't recall
1	Gishu	1	3	M	Yes	68	Seperated	Catholic		Yes	secondary Lower (S1 – S4)	Yes	68	8	1	No	No	No										No		None		Yes	1	Yes	2	Years	Yes	1 5	No	1 2 3 4 5 6 7 8 9 10 11	1	1 2 3 4 5 6 7 8 9 10 11		1	2	2	1	2006
1	Gishu	1	6	F	No	50	Seperated	Protestant		Yes	Primary Upper(P4-7)	Yes	50	99	1	No	No	No										No		0	3	Yes	1	Yes	2	Years	Yes	5	No	1 2	1	1 2		1	5	2	3	1990s(just last heard about it)	I just heard but at their homes
1	Gishu	1	6	F	No	36	married	Protestant		Yes	Primary Upper(P4-7)	No	27	17	1	No	No	No										No		0		Yes	1	Yes	2	Years	Yes	5 2	No	2 5 4	1	2 5 4		1	2	2	1	I don't recall
3	Gishu	1	9	M	Yes	45	married	Protestant		Yes	Primary Upper(P4-7)	Yes	45	5	1	No	No	No										Yes	3	None		Yes	1	Yes	2	Years	Yes	1 5	No	1 5 3	1	1 5 3		1	2	3	1	I don't recall
1	Gishu	1	8	F	No	53	married	Protestant		Yes	secondary Lower (S1 – S4)	No	36	17	1	No	No	No										Yes	4 3	0		Yes	1	Yes	2	Years	Yes	2 5	No	4 2	1	4 2		1	3	2	3	2009	At their homes
1	Gishu	1	10	M	Yes	58	married	Catholic		Yes	secondary Lower (S1 – S4)	Yes	58	99	1	No	No	No										No				Yes	2	Yes	2	Years	Yes	1 5	No	1 2 4 5 6	1	1 2 4 5 6		1	2	2	1	I don't recall
1	Gishu	1	12	F	No	35	married	Catholic		Yes	Primary Lower(P1-3)	No	15	99	1	No	No	No										No				Yes	2	Yes	2	Years	No		No	2 4 5 6	1	2 4 5 6		1	2	2	1	I don't recall
1	Gishu	1	6	M	Yes	50	married	Catholic		Yes	Primary Lower(P1-3)	Yes	50	15	10	No	No	No										No		Nil	3	No		No					No	1 2 5	1	1 2 5		1	2	2	3	8
1	Gishu	1	4	M	Yes	26	married	Catholic		Yes	Primary Upper(P4-7)	Yes		99		No	No	No										No				Yes	1	Yes	2	Years	Yes	1 5	No	2 5 6	1	2 5 6		1	2	2	1	I don't recall
1	Gishu	1	8	M	Yes	62	married	Catholic		Yes	Primary Upper(P4-7)	Yes	62	99	1	Yes	No	No										No		NA		Yes	1	Yes	2	Years	Yes	1	No	1	1	1		1	2	3	1	I don't recall
1	Gishu	1	5	F	No	60	married	Born again		No	99	Yes	60	99	1	Yes	No	No										No				No		Yes	2	Years	Yes	1	No	1	1	1		1	2	2	3	I don't recall
1	Gishu	1	7	M	Yes	56	married	Catholic		Yes	Primary Upper(P4-7)	Yes	56	99	1	No	No	No										No				Yes	2	Yes	2	Years	No		No	5 4 6	1	5 4 6		1	2	2	1	I don't recall
1	Gishu	1	6	F	No	24	married	Born again		Yes	secondary Lower (S1 – S4)	No	7	3	1	No	No	No										No		0		Yes	1	Yes	1	Months	Yes	1	No	1 2	1	1 2		1	2	4	3	I don't recall	I have never seen any
Because I had just settled into the area and I didn't know more about the disease (7 years back)	5							35	20-34	O-level	1			1	2										No	3												1			1	2
1	Gishu	1	10	F	No	45	married	Protestant		Yes	Primary Upper(P4-7)	No	30	99	1	No	No	No										No		None	3	Yes	1	Yes	2	Years	Yes	1 5	No	1 2 3 5 11	1	1 2 3 5 11		1	2	2	3	2006
1	Gishu	1	8	M	Yes	55	married	Protestant		Yes	Primary Upper(P4-7)	Yes	55	99	1	No	No	No										No				Yes	1	Yes	2	Years	Yes	1 5	No	2 3 4 5 6	1	2 3 4 5 6		1	2	2	1	I don't recall
1	Gishu	1	3	M	Yes	81	Widowed	Protestant		Yes	secondary Lower (S1 – S4)	Yes	81	99	1	Yes	No	Yes	1	1	0	0	0	0	0	0		Yes	3	0		Yes	1	Yes	2	Years	Yes	1	No	2 4 5 10	1	2 4 5 10		1	2	2	3	2015	At the hospital
1	Gishu	1	9	F	Yes	60	married	Catholic		No	99	No	48	99	1	No	No	No										No		0	3	No		Yes	2	Years	Yes	1 5	No	1 2 4 10	1	1 2 4 10		1	3	4	3	Just heard about people having it in 2000	In their homes
1	Gishu	1	6	M	Yes	36	married	Protestant		Yes	secondary Lower (S1 – S4)	Yes	36	7 12	1	Yes	No	No										No		2	1	Yes	1	Yes	2	Years	Yes	1 5	No	1 2 3 9 10 11	1	1 2 3 9 10 11		1	2	2	1	2006	It
1	Gishu		7	M	Yes	36	married	Protestant		Yes	Primary Upper(P4-7)	Yes	36	99	1	No	No	No									NA	No		NA		Yes	1	No					No	11 5	1	11 5		1	3	2	1	10 years back	NA
1	Gishu	1	10	M	Yes	53	married	Protestant		Yes	Primary Upper(P4-7)	Yes	53	99	1	No	No	No										No				Yes	2	Yes	2	Years	No		No	5 4 6	1	5 4 6		1	2	2	1	I don't recall
1	Gishu	1	4	M	Yes	75	married	Catholic		Yes	Primary Lower(P1-3)	Yes	75	9	10	Yes	No	No										Yes	1 3	None	3	Yes	1	Yes	1	Days	Yes	5 1	No	1 2 4 3 5 10 11	1	1 2 4 3 5 10 11		1	2	1	1	This year
1	Gishu	1	4	M	Yes	35	married	Catholic		Yes	Technical/vocational Cert	Yes	30	16	5	Yes	No	No										No		NA		Yes	1	Yes	2	Years	Yes	5	No	1 2	1	1 2		1	4	2	1	10 year back
1	Gishu	1	6	M	Yes	54	married	Born again		Yes	secondary Lower (S1 – S4)	Yes	54	8		Yes	No	No										Yes	3	Many times	3	Yes	1	Yes	2	Years	Yes	1 5	No	1 2 3 4 5 6 7 8 9 10 11	1	1 2 3 4 5 6 7 8 9 10 11		1	2	2	2	2006
1	Gishu	1	4	F	No	63	married	Catholic		Yes	Primary Lower(P1-3)	Yes	63	99	1	No	No	No										No				Yes	1	Yes	2	Years	Yes	5	No	1 5	1	1 5		1	3	2	1	I don't recall
1	Gishul	1	13	F	Yes	33	married	Muslim		Yes	secondary Lower (S1 – S4)	No	18	99	7	No	No	No										No				Yes	2	Yes	2	Years	No		No	4 5 3 6	1	4 5 3 6		1	2	2	1	I don't recall
1	Gishu	1	10	F	No	42	married	Catholic		Yes	Primary Upper(P4-7)	No	22	99	1	No	No	No										No				Yes	1	Yes	2	Months	Yes	5	No	2 4 5 6	1	2 4 5 6		1	2	2	1	I don't recall
1	Gishu	1	3	F	No	20	married	Catholic		Yes	Primary Upper(P4-7)	No	2	99	1	No	No	No										No				No		No					No	1 11 5	1	1 11 5		1	2	2	1	I don't recall
1	Gishu	1	7	M	Yes	52	married	Protestant		Yes	Primary Lower(P1-3)	Yes	52	99	1	No	No	No										No				Yes	2	Yes	1	Months	No		No	5 2	1	5 2		1	2	2	1	I don't recall
1	Gishu	1	4	F	No	41	married	Born again		Yes	Primary Upper(P4-7)	No	4	99	5	No	No	No										No		0	3	Yes	1	Yes	2	Years	Yes	1 5	No	10 2 1 4	1	10 2 1 4		1	2 3	4	3	Just heard, but never seen	Just heard
1	Gishu	1	8	F	Yes	68	Widowed	Catholic		Yes	Primary Upper(P4-7)	No	49	99	1	No	No	No										No		None		Yes	1	Yes	2	Years	Yes	1 5	No	1 2 3 4 5 6 7 8 9 10 11	1	1 2 3 4 5 6 7 8 9 10 11		1	2	2	1	2006
1	Gishu	1	5	M	Yes	35	married	Catholic		Yes	Primary Upper(P4-7)	Yes	35	99	1	No	No	No										No				Yes	2	Yes	2	Years	No		No	5	1	5		1	2	2	1	I don't recall
1	Gishu	1	5	M	No	79	married	Catholic		Yes	Primary Upper(P4-7)	Yes	79	99	1	Yes	No	No										No		NA		Yes	1	Yes	2	Years	Yes	5	No	1 2 3	1	1 2 3		1	2	3	1	I don't recall
1	Gishu		9	M	Yes	56	married	Catholic		Yes	Primary Lower(P1-3)	Yes	56	17	1	No	No	No									NA	No		0	3	Yes	2	Yes	2	Years	No		No	1 11	1	1 11		1	6	3	3	10years	within community
1	Gishu	1	5	M	Yes	84	married	Protestant		Yes	secondary Lower (S1 – S4)	Yes	84	16	11	No	No	No										No		0	3	No		Yes	2	Years	Yes	1 2 5	No	2	1	2		1	3	2	3	2000	Just heard but I have never seen anyone
1	Gishu	1	8	F	No	51	married	Protestant		Yes	secondary Lower (S1 – S4)	No	25	3 16	8	No	No	No										Yes	3 4	3	1	Yes	1	Yes	2	Years	Yes	5 1	No	2 1 4 5 10	1	2 1 4 5 10		1	3	2	3	2020	Along the road
1	Bagisu	1	7	F	No	52	married	Catholic		Yes	Primary Upper(P4-7)	No	38	9 8	1	No	No	No										Yes	4 3	0	3	Yes	1	Yes	2	Years	Yes	1 5	No	1 11 2 3	1	1 11 2 3		1	2	2	1	I don't recall
1	Gishu	1	5	M	Yes	57	married	Protestant		Yes	Primary Upper(P4-7)	Yes	57	99	1	No	No	No										No		NA		Yes	1	Yes	2	Years	Yes	1	No	1	1	1		1	3	2	1	17 years
1	Gishu	1	6	M	Yes	39	married	Catholic		Yes	Primary Upper(P4-7)	Yes	37	17	1	No	No	No										No				Yes	2	No					No	1 2	1	1 2		1	1	4	1	I don't recall	Not seen
1	Gishu	1	5	M	Yes	65	married	Catholic		Yes	Primary Upper(P4-7)	No	45	99	1	No	No	No										No				Yes	2	Yes	2	Years	No		No	2 6 5	1	2 6 5		1	2	2	1	I don't recall
1	Gishu	1	6	F	No	46	married	Protestant		Yes	Primary Upper(P4-7)	No	28	99	1	No	No	No										No				Yes	2	Yes	2	Years	No		No	5 7 6 1	1	5 7 6 1		1	2	2	1	I don't recall
1	Gishu	1	8	F	Yes	63	Seperated	Born again		Yes	secondary Lower (S1 – S4)	No	45	99	10	No	No	No										No		2	1	Yes	1	Yes	2	Years	Yes	1	No	2 1 4 5	1	2 1 4 5		1	3	2	3	1996
1	Gishu	1	4	M	Yes	30	married	Protestant		Yes	Diploma	Yes	30	16	1	No	No	No										No			2	Yes	1	Yes	2	Years	No		No	1 2 3 5 8	1	1 2 3 5 8		1	2	4	3	I don't recall
1		1	5	F	Yes	67	Widowed	Protestant		No	99	Yes	52	17	1	No	No	No										No		0	3	Yes	1	Yes	2	Years	Yes	5 2	No	2 4	1	2 4		1	6	2	3	Can't remember the year	She just heard about people with the disease who were in their homes
1	Gishu	1	5	F	No	62	married	Born again		No	99	No		99		No	No	No										No			3	Yes	2	Yes	2	Years	No		No	1	1	1		1	5	4	3	I don't recall	Never seen
1	Gishu	1	6	M	Yes	32	married	Catholic		Yes	Primary Upper(P4-7)	Yes	32	99	1	No	No	No										No		0		No		Yes	2	Months	Yes	1	No	1 2 5	1	1 2 5		1	3	2	3	2002	At their homes
1	Gishu	1	6	M	Yes	82	married	Catholic		No	99	Yes	82	99	1	No	No	No										Yes	1 3			Yes	2	Yes	2	Years	Yes	5	No	2 5 1 6	1	2 5 1 6		1	2	2	1	I don't recall
1	Gishu	1	9	M	Yes	57	married	Protestant		Yes	Primary Upper(P4-7)	Yes	57	17	1	No	No	No									NA	No		NA		Yes	1	Yes	2	Years	Yes	5	No	5 1	1	5 1		1	2 3	3	3	NA	Did not see any
1	Mugisu	1	3	F	Yes	51	Widowed	Muslim		Yes	Primary Upper(P4-7)	Yes	40	9 12	1	No	No	No										No		Non		Yes	1	Yes	2	Years	Yes	5 1	No	1 2 10 9	1	1 2 10 9		1	2	3	1	I don't recall
1	Gishu	1	7	F	Yes	58	married	Catholic		Yes	Primary Upper(P4-7)	Yes	58	99	1	No	No	No										No				Yes	1	Yes	1	Years	Yes	1 5	No	4 2 6 11	1	4 2 6 11		1	2	2	1	I don't recall
1	Gishu	1	3	M	Yes	57	married	Catholic		Yes	Primary Lower(P1-3)	Yes	57	99		No	No	No										Yes	1 3			Yes	2	Yes	1	Months	Yes	1 5	No	5 6 7 2 4 10 9	1	5 6 7 2 4 10 9		1	2	2	1	I don't recall
3	Gishu	1	13	M	Yes	63	married	Muslim		Yes	Primary Upper(P4-7)	Yes	63	1 6 16	1	No	No	No										Yes	1 3	None		Yes	1	Yes	2	Years	Yes	1 5	No	1 2 3 4 5 6 7 8 9 10 11	1	1 2 3 4 5 6 7 8 9 10 11		1	2	2	1	Last year
1	Gishu	1	7	F	No	38	married	Protestant		Yes	Primary Upper(P4-7)	No	18	99	1	No	No	No										No		0	3	Yes	2	Yes	2	Years	Yes	2	No	2 1	1	2 1		1	6	4	3	Never seen but head about it	Never seen anyone with the disease
1	Gishu	1	7	M	Yes	49	married	Protestant		Yes	Primary Upper(P4-7)	Yes	49	99	1	No	No	No										No				Yes	2	Yes	2	Years	Yes	1	No	5 4 6	1	5 4 6		1	2	2	1	I don't recall
[truncated: 129 more columns]
